# Supplementary material for: Altered DNA methylation pattern reveals epigenetic regulation of Hox genes in thoracic aortic dissection and serves as a biomarker in disease diagnosis
Source: Clin Epigenetics. 2021 Jun 8;13:124. doi: 10.1186/s13148-021-01110-9 (PMC8186232; doi:10.1186/s13148-021-01110-9)
Supplement: Supplementary file 2 — Additional file 2. Table S3. Identified differentially methylated regions in tissue. [file 13148_2021_1110_MOESM2_ESM.xlsx]

## Sheet: Supplemental Table 3
Table S3.Identified differentially methylated regions in tissue (DMRs).
Chromosome	Start (hg19)	End (hg19)	Number of CpGs	Length of DMR (bp)	t-statistics (area stat)	Methylation Difference	Mean Methylation level in the TAD group	Mean Methylation level in the control group	Direction	Gene Name	Description
chr7	27183676	27187107	138	3432	-1175.94	-0.546346	0.227002	0.773348	hypo	HOXA6	3'UTR
chr7	35294312	35296958	91	2647	620.619	0.496627	0.662306	0.165679	hyper	TBX20	promoter
chr7	25897158	25900019	100	2862	-556.744	-0.338622	0.283438	0.62206	hypo	MIR148A	downstream
chr7	35297425	35299286	81	1862	549.115	0.471117	0.628455	0.157338	hyper	TBX20	upstream
chr10	2543340	2544299	71	960	525.392	0.313869	0.694539	0.38067	hyper	PFKP	upstream
chr5	2278156	2279955	64	1800	-484.164	-0.397135	0.442509	0.839644	hypo	IRX4	upstream
chr18	76052329	76054613	55	2285	-440.322	-0.295144	0.353968	0.649113	hypo	SALL3	upstream
chr3	128210888	128212895	101	2008	438.292	0.645829	0.779957	0.134128	hyper	GATA2	5'UTR
chr5	72595931	72598919	89	2989	-410.034	-0.429419	0.193076	0.622495	hypo	TMEM174	downstream
chr4	4858913	4860482	66	1570	408.723	0.403897	0.780421	0.376525	hyper	MSX1	promoter
chr21	33707100	33708961	43	1862	-408.439	-0.42965	0.404275	0.833925	hypo	URB1	inside intron
chr17	46696992	46699778	97	2787	-408.088	-0.442266	0.202078	0.644343	hypo	HOXB9	3'UTR
chr5	158523208	158524498	73	1291	379.562	0.468793	0.666054	0.197261	hyper	EBF1	overlaps
chr22	50097111	50098847	70	1737	-376.715	-0.37833	0.23403	0.61236	hypo	C22orf34	upstream
chr22	49747316	49748728	51	1413	-355.263	-0.37927	0.361282	0.740552	hypo	C22orf34	downstream
chr16	88538801	88540942	70	2142	-342.548	-0.407626	0.291332	0.698958	hypo	ZFPM1	inside intron
chr10	77351958	77353321	40	1364	-337.734	-0.38815	0.215542	0.603692	hypo	C10orf41	downstream
chr6	28730272	28733298	88	3027	-337.708	-0.308166	0.216758	0.524924	hypo	TRIM27	downstream
chr17	46692859	46694852	57	1994	-332.748	-0.429904	0.192278	0.622181	hypo	HOXB8	promoter
chr2	63274415	63275676	82	1262	331.509	0.292623	0.653247	0.360624	hyper	LOC100132215	3'UTR
chr3	128215163	128216073	56	911	328.476	0.484569	0.817548	0.332979	hyper	GATA2	upstream
chr7	27187880	27189610	53	1731	319.515	0.230203	0.601959	0.371756	hyper	HOXA6	promoter
chr17	46683011	46684764	56	1754	-316.725	-0.55502	0.296998	0.852018	hypo	HOXB7	3'UTR
chr5	72606457	72608942	51	2486	305.022	0.308643	0.595849	0.287206	hyper	FOXD1	downstream
chr16	78407753	78410348	49	2596	303.012	0.291643	0.914112	0.62247	hyper	WWOX	inside intron
chr18	38519445	38520520	37	1076	302.23	0.469334	0.8259	0.356566	hyper	KC6	downstream
chr7	27196751	27198450	72	1700	-301.977	-0.613978	0.139956	0.753934	hypo	HOXA7	promoter
chr16	87101396	87102939	67	1544	301.702	0.339435	0.89705	0.557615	hyper	FBXO31	downstream
chr17	46685116	46685872	42	757	-295.297	-0.568459	0.268721	0.83718	hypo	HOXB7	overlaps
chr10	112401047	112403495	67	2449	294.4	0.222494	0.737301	0.514807	hyper	RBM20	promoter
chr10	130843843	130845414	55	1572	289.058	0.414182	0.740557	0.326376	hyper	MGMT	upstream
chr10	77154760	77156488	89	1729	-288.2	-0.424184	0.201657	0.625841	hypo	ZNF503	downstream
chr17	46658810	46660387	76	1578	286.207	0.167219	0.246896	0.0796769	hyper	MIR10A	promoter
chr5	167449190	167451062	45	1873	-285.839	-0.26247	0.327033	0.589504	hypo	ODZ2	inside intron
chr9	92478497	92481079	43	2583	-284.341	-0.246108	0.634235	0.880343	hypo	LOC100129066	downstream
chr7	97582890	97584452	37	1563	-284.32	-0.401544	0.353221	0.754765	hypo	MGC72080	downstream
chr19	32513144	32514946	50	1803	-278.153	-0.270162	0.295925	0.566087	hypo	ZNF507	upstream
chr6	166258884	166260964	47	2081	274.767	0.35343	0.752325	0.398895	hyper	C6orf176	downstream
chr8	37236932	37239659	42	2728	-274.275	-0.273616	0.414774	0.68839	hypo	ZNF703	upstream
chr17	535389	537377	43	1989	-273.974	-0.289724	0.447271	0.736994	hypo	VPS53	inside intron
chr12	86657899	86659507	36	1609	273.861	0.342813	0.739436	0.396622	hyper	MGAT4C	5'UTR
chr3	169383617	169385793	58	2177	-273.522	-0.319408	0.14084	0.460248	hypo	MECOM	promoter
chr5	72527928	72529325	53	1398	-273.39	-0.499215	0.179385	0.6786	hypo	TMEM174	downstream
chr20	39311174	39312303	72	1130	-272.385	-0.280152	0.28001	0.560162	hypo	MAFB	downstream
chr22	50042594	50045005	70	2412	-269.418	-0.273052	0.487837	0.760888	hypo	C22orf34	3'UTR
chr10	133484266	133486148	61	1883	267.676	0.235533	0.549895	0.314362	hyper	PPP2R2D	upstream
chr1	161008013	161008977	49	965	-267.657	-0.324038	0.208438	0.532476	hypo	TSTD1	5'UTR
chr18	77011935	77013724	32	1790	263.12	0.443819	0.893223	0.449403	hyper	ATP9B	overlaps
chr16	73096650	73097956	41	1307	262.101	0.450904	0.56563	0.114726	hyper	ZFHX3	upstream
chr11	8336645	8338357	48	1713	261.575	0.237471	0.777311	0.53984	hyper	LMO1	upstream
chr12	54413122	54414831	40	1710	250.629	0.19576	0.516841	0.321081	hyper	HOXC6	5'UTR
chr17	64940823	64942857	45	2035	249.535	0.262914	0.692389	0.429475	hyper	CACNG4	upstream
chr13	28533351	28534532	44	1182	-247.567	-0.280622	0.19552	0.476143	hypo	CDX2	downstream
chr13	36051394	36053433	64	2040	247.291	0.25183	0.698789	0.44696	hyper	NBEA	inside intron
chr14	63761286	63763026	27	1741	246.781	0.401817	0.765259	0.363442	hyper	RHOJ	downstream
chr20	44759639	44763146	75	3508	-244.956	-0.105882	0.440549	0.546431	hypo	CD40	downstream
chr22	50013649	50014820	39	1172	-244.718	-0.332089	0.379639	0.711728	hypo	C22orf34	3'UTR
chr7	27193351	27195203	62	1853	-242.825	-0.518572	0.202607	0.721179	hypo	HOXA7	overlaps
chr2	6220579	6222103	41	1525	-242.715	-0.195624	0.617522	0.813146	hypo	LOC400940	downstream
chr5	2252694	2253706	34	1013	242.636	0.353958	0.782042	0.428084	hyper	IRX4	upstream
chr5	124078243	124081066	50	2824	-242.59	-0.24917	0.184728	0.433898	hypo	ZNF608	5'UTR
chr8	1992097	1993470	48	1374	241.929	0.294406	0.63735	0.342944	hyper	MYOM2	5'UTR
chr17	46656388	46658139	60	1752	-241.441	-0.300432	0.365479	0.665911	hypo	MIR10A	else
chr12	114833356	114836933	97	3578	240.715	0.346421	0.49611	0.149689	hyper	TBX5	overlaps
chr2	176988709	176991040	57	2332	-240.572	-0.480992	0.2665	0.747493	hypo	HOXD9	3'UTR
chr7	80547964	80549144	75	1181	-240.451	-0.133905	0.0787856	0.212691	hypo	SEMA3C	5'UTR
chr17	40937012	40937857	54	846	238.102	0.304692	0.511156	0.206464	hyper	WNK4	overlaps
chr14	100141714	100142454	46	741	237.963	0.339025	0.8217	0.482675	hyper	HHIPL1	inside exon
chr13	49792249	49794053	70	1805	236.682	0.219073	0.773494	0.554422	hyper	MLNR	promoter
chr5	50218552	50219673	47	1122	236.157	0.287887	0.753133	0.465246	hyper	PARP8	downstream
chr12	111617734	111619502	44	1769	235.454	0.202507	0.637026	0.434519	hyper	CUX2	inside intron
chr17	75605432	75607387	36	1956	234.977	0.312016	0.851962	0.539947	hyper	2021-09-09	downstream
chr6	10415873	10418069	91	2197	233.079	0.253343	0.582319	0.328976	hyper	TFAP2A	inside intron
chr2	11117300	11119441	47	2142	-232.887	-0.18902	0.393461	0.582481	hypo	KCNF1	downstream
chr20	56614050	56615697	36	1648	-232.269	-0.299938	0.456216	0.756154	hypo	C20orf85	upstream
chr7	151078995	151079635	46	641	-231.685	-0.37461	0.210856	0.585466	hypo	WDR86	overlaps
chr1	4086160	4088377	58	2218	231.374	0.15187	0.710458	0.558588	hyper	LOC100133612	downstream
chr9	81892156	81893885	54	1730	-230.809	-0.13349	0.729008	0.862498	hypo	TLE4	upstream
chr14	100125392	100125925	39	534	230.705	0.422756	0.723624	0.300868	hyper	HHIPL1	overlaps
chr5	1792528	1795039	61	2512	230.499	0.145169	0.764727	0.619559	hyper	MRPL36	downstream
chr12	54424611	54425765	66	1155	-229.547	-0.570278	0.134034	0.704311	hypo	HOXC5	5'UTR
chr12	54500619	54501640	52	1022	-229.195	-0.363057	0.0954934	0.45855	hypo	FLJ12825	5'UTR
chr4	4340575	4342286	43	1712	-228.707	-0.286215	0.350265	0.63648	hypo	ZNF509	downstream
chr8	143203078	143204049	40	972	227.032	0.361322	0.762079	0.400757	hyper	NCRNA00051	upstream
chr6	10422067	10424747	64	2681	227.005	0.287236	0.394595	0.10736	hyper	TFAP2A	promoter
chr4	15005044	15006022	91	979	-226.521	-0.135758	0.00928784	0.145046	hypo	CPEB2	5'UTR
chr9	139255423	139256332	49	910	-225.839	-0.327687	0.444364	0.772051	hypo	DNLZ	downstream
chr2	23806255	23808213	49	1959	225.67	0.264017	0.838857	0.57484	hyper	KLHL29	inside intron
chr4	55091144	55092681	49	1538	-224.598	-0.275325	0.109083	0.384408	hypo	PDGFRA	upstream
chr5	50672208	50674055	59	1848	224.356	0.442475	0.543515	0.10104	hyper	ISL1	upstream
chr4	186425016	186426603	32	1588	223.175	0.279345	0.814358	0.535013	hyper	PDLIM3	overlaps
chr13	80910440	80912389	41	1950	-222.415	-0.316476	0.155481	0.471957	hypo	SPRY2	overlaps
chr20	61380929	61381991	43	1063	-222.352	-0.224246	0.627363	0.851609	hypo	NTSR1	inside intron
chr2	878424	880505	41	2082	221.297	0.22957	0.691037	0.461467	hyper	C2orf90	downstream
chr21	43812434	43813868	33	1435	221.249	0.232352	0.770336	0.537984	hyper	TMPRSS3	inside intron
chr10	135039218	135040425	59	1208	220.754	0.258695	0.610125	0.35143	hyper	KNDC1	3'UTR
chr6	167069257	167071131	55	1875	220.449	0.20958	0.568255	0.358675	hyper	RPS6KA2	inside intron
chr4	4856144	4857793	55	1650	219.224	0.348842	0.578056	0.229214	hyper	MSX1	upstream
chr2	77315313	77318149	66	2837	218.51	0.225949	0.697054	0.471104	hyper	LRRTM4	inside intron
chr1	149669655	149670810	48	1156	-217.149	-0.263397	0.287896	0.551292	hypo	LOC728855	downstream
chr5	172656403	172659386	88	2984	216.792	0.183778	0.681389	0.497611	hyper	NKX2-5	3'UTR
chr8	37869314	37871131	36	1818	-215.825	-0.230913	0.669672	0.900585	hypo	EIF4EBP1	upstream
chr18	76481619	76484216	69	2598	215.707	0.226076	0.813517	0.58744	hyper	SALL3	upstream
chr5	140798540	140799666	70	1127	-215.333	-0.139371	0.324297	0.463668	hypo	PCDHGB7	inside exon
chr4	183184351	183185835	34	1485	-214.564	-0.268473	0.362743	0.631217	hypo	ODZ3	upstream
chr8	11432172	11433428	32	1257	-214.432	-0.273014	0.501531	0.774545	hypo	BLK	downstream
chr5	2701883	2703029	40	1147	213.831	0.268383	0.800596	0.532213	hyper	IRX2	downstream
chr2	30039936	30041576	34	1641	-213.813	-0.225576	0.378019	0.603595	hypo	ALK	inside intron
chr2	208577419	208578501	35	1083	213.76	0.266642	0.792834	0.526192	hyper	CCNYL1	inside intron
chr7	1362495	1364449	69	1955	213.438	0.252811	0.493185	0.240374	hyper	UNCX	downstream
chr20	58689424	58692816	47	3393	213.366	0.215283	0.690855	0.475571	hyper	C20orf197	downstream
chr13	113612955	113614150	35	1196	212.492	0.312775	0.823063	0.510288	hyper	MCF2L	upstream
chr5	175577805	175579839	49	2035	211.646	0.282082	0.726534	0.444451	hyper	FAM153B	downstream
chr2	16124095	16125599	37	1505	-211.179	-0.272866	0.33445	0.607316	hypo	MYCN	downstream
chr8	1079904	1081684	50	1781	-211.13	-0.273157	0.474336	0.747493	hypo	DLGAP2	upstream
chr7	158750206	158751708	72	1503	-208.402	-0.225638	0.223137	0.448775	hypo	WDR60	downstream
chr16	1199836	1200789	54	954	-208.248	-0.234146	0.487846	0.721991	hypo	CACNA1H	promoter
chr13	108003367	108005249	26	1883	-208.222	-0.261884	0.440048	0.701932	hypo	FAM155A	inside intron
chr5	72804438	72805414	32	977	207.029	0.315861	0.888242	0.572382	hyper	BTF3	downstream
chr11	120703026	120704359	26	1334	-207.011	-0.340228	0.320969	0.661197	hypo	GRIK4	inside intron
chr10	1577218	1578477	41	1260	206.852	0.251883	0.82449	0.572606	hyper	ADARB2	inside intron
chr2	240404630	240405459	36	830	-205.972	-0.261553	0.461794	0.723347	hypo	HDAC4	upstream
chr22	49911996	49913881	58	1886	205.644	0.193823	0.646498	0.452675	hyper	C22orf34	downstream
chr2	177002369	177004334	55	1966	-205.447	-0.441914	0.313102	0.755017	hypo	HOXD8	downstream
chr1	238080061	238081832	45	1772	-204.866	-0.172618	0.609699	0.782318	hypo	LOC100130331	5'UTR
chr16	53562928	53564545	37	1618	-204.617	-0.215994	0.524893	0.740887	hypo	AKTIP	upstream
chr1	2771914	2772722	52	809	-204.417	-0.142347	0.741368	0.883715	hypo	ACTRT2	upstream
chr16	29197453	29198772	40	1320	-204.374	-0.322588	0.447457	0.770045	hypo	LOC653390	downstream
chr9	138076060	138077271	57	1212	-203.382	-0.274773	0.249439	0.524212	hypo	OLFM1	downstream
chr4	182985587	182987046	40	1460	-203.33	-0.175314	0.662146	0.837461	hypo	MGC45800	downstream
chr19	57482623	57484605	57	1983	202.533	0.216325	0.748742	0.532417	hyper	MIMT1	downstream
chr1	5910174	5912216	48	2043	-202.362	-0.228727	0.429725	0.658452	hypo	NPHP4	downstream
chr8	6322073	6323622	40	1550	-202.359	-0.231629	0.647848	0.879477	hypo	MCPH1	inside intron
chr9	14348330	14349633	53	1304	200.902	0.155378	0.184469	0.0290907	hyper	NFIB	upstream
chr19	2064355	2065552	36	1198	-200.581	-0.290927	0.49311	0.784038	hypo	MOBKL2A	downstream
chr2	136782382	136783562	42	1181	-200.415	-0.237451	0.310463	0.547914	hypo	DARS	upstream
chr5	776397	777899	59	1503	200.302	0.129709	0.896129	0.76642	hyper	ZDHHC11	downstream
chr10	7027473	7029288	41	1816	-199.676	-0.20173	0.624927	0.826657	hypo	SFMBT2	downstream
chr21	38918896	38919969	36	1074	199.607	0.275159	0.743634	0.468475	hyper	DYRK1A	downstream
chr19	30574797	30576482	38	1686	-199.448	-0.215063	0.394219	0.609281	hypo	C19orf2	downstream
chr5	92923170	92924267	66	1098	-198.609	-0.271847	0.252813	0.52466	hypo	NR2F1	overlaps
chr4	175131959	175133521	37	1563	-198.439	-0.383814	0.170345	0.554159	hypo	FBXO8	downstream
chr16	86231618	86234351	76	2734	197.9	0.202868	0.450735	0.247867	hyper	LOC732275	downstream
chr12	116007207	116008782	37	1576	-197.781	-0.335359	0.498169	0.833528	hypo	MED13L	downstream
chr9	135332520	135333673	47	1154	197.719	0.239043	0.63031	0.391267	hyper	C9orf171	inside intron
chr16	22357815	22359137	33	1323	-197.078	-0.241309	0.411193	0.652502	hypo	CDR2	inside exon
chr5	174152768	174156480	69	3713	196.834	0.299963	0.834633	0.53467	hyper	MSX2	overlaps
chr18	76977620	76979181	34	1562	-196.701	-0.28103	0.37158	0.65261	hypo	ATP9B	inside intron
chr1	233750623	233751361	26	739	196.632	0.38323	0.720628	0.337398	hyper	KCNK1	inside intron
chr12	128872255	128874025	41	1771	196.613	0.23526	0.583194	0.347934	hyper	TMEM132C	upstream
chr1	37429637	37432582	35	2946	195.386	0.206537	0.723412	0.516875	hyper	GRIK3	inside intron
chr5	539229	540904	43	1676	-195.377	-0.260444	0.29192	0.552364	hypo	SLC9A3	upstream
chr12	128836761	128838820	29	2060	194.832	0.307151	0.616981	0.309829	hyper	TMEM132C	upstream
chr8	6148555	6150403	29	1849	194.671	0.261708	0.719246	0.457539	hyper	MCPH1	upstream
chr14	100275342	100276989	33	1648	-194.24	-0.250688	0.534413	0.785101	hypo	EML1	inside intron
chr5	3272292	3274454	52	2163	193.828	0.139142	0.805762	0.666621	hyper	IRX1	upstream
chr11	132828828	132831142	45	2315	-193.494	-0.260211	0.462029	0.72224	hypo	OPCML	inside intron
chr20	59872905	59875402	61	2498	192.932	0.121561	0.745599	0.624038	hyper	CDH4	inside intron
chr21	43547809	43549181	43	1373	192.72	0.282012	0.77129	0.489278	hyper	UMODL1	overlaps
chr7	5276619	5277644	44	1026	191.8	0.23198	0.761835	0.529855	hyper	WIPI2	downstream
chr13	53400284	53402374	50	2091	191.739	0.129569	0.823863	0.694294	hyper	PCDH8	downstream
chr8	11518311	11519738	32	1428	-190.509	-0.216104	0.511615	0.727719	hypo	GATA4	upstream
chr14	101800168	101802093	37	1926	-190.309	-0.239515	0.513482	0.752997	hypo	DIO3OS	downstream
chr18	77279585	77280413	40	829	-190.134	-0.279208	0.2631	0.542308	hypo	NFATC1	inside intron
chr16	51277841	51280284	47	2444	189.931	0.21387	0.574237	0.360367	hyper	SALL1	upstream
chr2	177036585	177038664	75	2080	-189.858	-0.273192	0.293144	0.566336	hypo	HOXD3	3'UTR
chr4	8701359	8703022	48	1664	-189.427	-0.216434	0.330965	0.5474	hypo	CPZ	downstream
chr12	130661772	130663373	35	1602	189.358	0.219026	0.567831	0.348805	hyper	FZD10	downstream
chr10	131457418	131459228	35	1811	189.339	0.239912	0.834561	0.59465	hyper	MGMT	inside intron
chr4	184978586	184980398	31	1813	189.204	0.234874	0.852413	0.617539	hyper	ENPP6	downstream
chr20	57328703	57330975	56	2273	-188.675	-0.139991	0.607144	0.747135	hypo	NPEPL1	downstream
chr10	131690591	131691578	27	988	-188.563	-0.265689	0.533315	0.799004	hypo	EBF3	inside intron
chr5	1295851	1296759	33	909	188.358	0.2606	0.596202	0.335602	hyper	TERT	promoter
chr13	20821051	20823055	42	2005	-188.253	-0.170902	0.612483	0.783385	hypo	GJB6	upstream
chr10	101287775	101290050	60	2276	188.177	0.152945	0.36427	0.211326	hyper	NKX2-3	upstream
chr4	54456374	54460072	61	3699	-187.659	-0.168939	0.449879	0.618819	hypo	LNX1	5'UTR
chr12	133170154	133171124	35	971	-187.402	-0.25907	0.494682	0.753752	hypo	FBRSL1	downstream
chr7	67667855	67669612	31	1758	-187.267	-0.249047	0.461267	0.710314	hypo	STAG3L4	downstream
chr6	167616838	167617822	36	985	-186.612	-0.175598	0.551702	0.727299	hypo	TCP10L2	downstream
chr2	176996632	176998053	42	1422	-186.604	-0.503408	0.294192	0.797601	hypo	HOXD8	3'UTR
chr5	180548718	180550717	50	2000	186.167	0.194161	0.699164	0.505003	hyper	OR2V2	upstream
chr13	114187468	114188422	29	955	-186.106	-0.35332	0.396733	0.750053	hypo	TMCO3	overlaps
chr8	3649652	3652374	33	2723	186.08	0.300741	0.711139	0.410398	hyper	CSMD1	inside intron
chr10	2486810	2489172	36	2363	185.86	0.195939	0.757189	0.561249	hyper	PFKP	upstream
chr12	54412228	54412802	24	575	185.403	0.256878	0.312908	0.0560291	hyper	HOXC6	5'UTR
chr1	244317943	244319405	43	1463	-184.854	-0.169578	0.556331	0.725909	hypo	ZNF238	downstream
chr11	69263504	69265893	65	2390	-184.278	-0.158156	0.344492	0.502648	hypo	CCND1	upstream
chr11	69413796	69415467	27	1672	-184.092	-0.286222	0.48379	0.770011	hypo	CCND1	upstream
chr4	4992006	4994127	37	2122	-183.977	-0.252682	0.378769	0.631451	hypo	CYTL1	downstream
chr11	126581411	126584253	55	2843	-183.347	-0.169199	0.575937	0.745136	hypo	KIRREL3	inside intron
chr9	91792373	91793648	63	1276	-183.328	-0.117074	0.0558831	0.172957	hypo	SHC3	overlaps
chr17	42705257	42706513	35	1257	-183.189	-0.264802	0.383895	0.648697	hypo	C17orf104	upstream
chr2	239887588	239888341	35	754	183.134	0.277696	0.879968	0.602272	hyper	TWIST2	downstream
chr8	142839491	142840975	37	1485	-182.837	-0.218127	0.393949	0.612076	hypo	FLJ43860	upstream
chr1	5585792	5587394	49	1603	-182.577	-0.197929	0.510209	0.708138	hypo	NPHP4	downstream
chr6	167046963	167048238	32	1276	182.294	0.233811	0.795963	0.562152	hyper	RPS6KA2	inside intron
chr10	134618617	134619869	37	1253	182.235	0.212347	0.550838	0.338491	hyper	NKX6-2	upstream
chr15	63166828	63168758	30	1931	-182.205	-0.250211	0.419429	0.66964	hypo	TLN2	downstream
chr13	97645936	97647342	38	1407	-182.132	-0.1782	0.166918	0.345118	hypo	OXGR1	5'UTR
chr12	132021158	132023341	40	2184	-181.863	-0.200935	0.489718	0.690653	hypo	SFRS8	upstream
chr3	156008770	156009943	54	1174	-181.818	-0.110817	0.0276909	0.138507	hypo	KCNAB1	5'UTR
chr7	35301858	35303394	30	1537	181.78	0.382807	0.768734	0.385927	hyper	TBX20	upstream
chr16	89157260	89159701	52	2442	-181.767	-0.165284	0.556749	0.722033	hypo	ACSF3	promoter
chr7	157288088	157289795	48	1708	181.684	0.18165	0.696918	0.515269	hyper	PTPRN2	downstream
chr22	48323165	48325361	48	2197	181.656	0.1708	0.770627	0.599827	hyper	FAM19A5	upstream
chr5	1552392	1553508	39	1117	-181.517	-0.218528	0.168526	0.387054	hypo	SDHAP3	downstream
chr2	119521396	119524156	42	2761	181.431	0.208417	0.569583	0.361166	hyper	EN1	downstream
chr20	15679663	15683056	48	3394	-181.361	-0.148317	0.614025	0.762342	hypo	MACROD2	5'UTR
chr22	50481271	50482179	36	909	181.308	0.371154	0.742382	0.371228	hyper	TTLL8	inside intron
chr3	127829568	127831880	27	2313	-181.189	-0.282466	0.526922	0.809389	hypo	RUVBL1	overlaps
chr6	151655585	151657004	42	1420	-181.109	-0.16306	0.476217	0.639276	hypo	AKAP12	inside intron
chr20	60203546	60205643	57	2098	-180.969	-0.182557	0.415234	0.597791	hypo	CDH4	inside intron
chr7	154862681	154863381	53	701	180.926	0.189687	0.575068	0.385381	hyper	HTR5A	overlaps
chr5	177810793	177811777	38	985	-180.68	-0.275945	0.558733	0.834677	hypo	COL23A1	inside intron
chr8	1475106	1476580	43	1475	-180.399	-0.166357	0.699232	0.86559	hypo	DLGAP2	5'UTR
chr7	157258260	157259356	45	1097	180.293	0.249538	0.634981	0.385443	hyper	DNAJB6	downstream
chr14	97571541	97573950	46	2410	179.851	0.12906	0.753954	0.624894	hyper	VRK1	downstream
chr16	86994440	86995657	39	1218	-179.574	-0.224427	0.597418	0.821845	hypo	FBXO31	downstream
chr5	50261150	50262917	57	1768	179.525	0.309281	0.608115	0.298834	hyper	PARP8	downstream
chr10	43436232	43437555	40	1324	-179.493	-0.169092	0.336828	0.50592	hypo	BMS1	downstream
chr5	83016428	83017468	19	1041	-179.468	-0.488885	0.109299	0.598184	hypo	HAPLN1	5'UTR
chr13	43701942	43703647	39	1706	179.226	0.209571	0.740838	0.531267	hyper	DNAJC15	downstream
chr9	138077719	138079323	45	1605	-179.196	-0.265769	0.241972	0.507741	hypo	OLFM1	downstream
chr17	6295908	6298471	47	2564	-179.127	-0.235838	0.478094	0.713931	hypo	AIPL1	downstream
chr10	94820037	94820970	68	934	178.927	0.188865	0.38617	0.197305	hyper	CYP26C1	promoter
chr8	37699454	37699951	43	498	-178.915	-0.273716	0.472367	0.746083	hypo	GPR124	inside exon
chr7	1635153	1636459	36	1307	-178.754	-0.249975	0.504356	0.754332	hypo	KIAA1908	downstream
chr7	55506709	55508252	37	1544	-178.339	-0.210783	0.474015	0.684798	hypo	LANCL2	downstream
chr4	2690901	2692509	31	1609	178.191	0.235917	0.805485	0.569568	hyper	FAM193A	overlaps
chr2	2146074	2149073	53	3000	177.775	0.10137	0.761658	0.660288	hyper	MYT1L	5'UTR
chr13	110521327	110522781	45	1455	-177.03	-0.211896	0.181661	0.393557	hypo	IRS2	upstream
chr20	1970021	1972677	49	2657	176.813	0.151559	0.710236	0.558678	hyper	PDYN	5'UTR
chr10	125115855	125117794	37	1940	-176.77	-0.222389	0.496726	0.719115	hypo	BUB3	downstream
chr9	38732445	38733925	43	1481	176.718	0.270282	0.827943	0.557661	hyper	C9orf122	downstream
chr12	130748018	130749998	39	1981	176.267	0.174015	0.762405	0.58839	hyper	PIWIL1	upstream
chr4	174452401	174453447	55	1047	-176.011	-0.583724	0.0673261	0.65105	hypo	NBLA00301	5'UTR
chr8	11806931	11808341	31	1411	-175.997	-0.259838	0.52382	0.783658	hypo	DEFB136	downstream
chr12	120124186	120125950	54	1765	175.507	0.135118	0.912699	0.777581	hyper	CIT	3'UTR
chr10	106339578	106341539	44	1962	-174.952	-0.158131	0.425956	0.584087	hypo	SORCS3	upstream
chr9	138972892	138973777	37	886	174.834	0.201811	0.825446	0.623635	hyper	NACC2	5'UTR
chr6	28714650	28716370	38	1721	-174.722	-0.229128	0.13156	0.360689	hypo	TRIM27	downstream
chr2	3076558	3077817	33	1260	-174.638	-0.217341	0.4654	0.682741	hypo	TSSC1	downstream
chr3	75554655	75557118	50	2464	-174.626	-0.24898	0.527887	0.776868	hypo	FAM86D	upstream
chr2	135261145	135265001	51	3857	174.211	0.165926	0.770541	0.604615	hyper	TMEM163	inside intron
chr2	239997211	239998400	36	1190	174.203	0.235085	0.830693	0.595608	hyper	HDAC4	inside intron
chr16	1361428	1362570	39	1143	-174.116	-0.184733	0.324674	0.509407	hypo	UBE2I	5'UTR
chr14	76566583	76567975	29	1393	-174.001	-0.29595	0.342481	0.638431	hypo	C14orf179	downstream
chr14	104740895	104742537	48	1643	173.798	0.227237	0.634394	0.407157	hyper	KIF26A	downstream
chr15	29495334	29497630	36	2297	173.6	0.238856	0.800415	0.561559	hyper	FAM189A1	inside intron
chr19	5489127	5490131	29	1005	-173.57	-0.273042	0.299646	0.572688	hypo	ZNRF4	downstream
chr16	4055431	4056879	40	1449	-173.351	-0.216433	0.562893	0.779326	hypo	ADCY9	inside intron
chr13	111280283	111281650	44	1368	-173.093	-0.232317	0.572448	0.804765	hypo	CARKD	inside intron
chr5	72526173	72527277	53	1105	-173.092	-0.350996	0.336319	0.687315	hypo	TMEM174	downstream
chr16	7066550	7068813	46	2264	173.002	0.21126	0.845065	0.633804	hyper	A2BP1	5'UTR
chr17	46709851	46711156	50	1306	-172.783	-0.545242	0.162914	0.708156	hypo	MIR196A1	else
chr10	2186624	2188900	37	2277	-172.628	-0.227991	0.435249	0.66324	hypo	ADARB2	upstream
chr18	76712333	76714255	54	1923	-172.479	-0.10818	0.695219	0.8034	hypo	SALL3	upstream
chr6	131701734	131704111	38	2378	172.478	0.272846	0.728508	0.455662	hyper	AKAP7	downstream
chr8	599754	600555	57	802	-172.181	-0.263658	0.593952	0.85761	hypo	ERICH1	downstream
chr10	1773795	1775389	36	1595	-171.719	-0.198192	0.430285	0.628477	hypo	ADARB2	inside intron
chr1	179713309	179714064	43	756	-171.498	-0.251885	0.208594	0.460479	hypo	FAM163A	5'UTR
chr10	132760732	132762811	50	2080	171.203	0.172083	0.82587	0.653786	hyper	TCERG1L	downstream
chr8	4628149	4629992	36	1844	171.201	0.188852	0.786406	0.597554	hyper	CSMD1	inside intron
chr1	93220703	93222386	32	1684	-171.107	-0.275534	0.391162	0.666696	hypo	EVI5	inside intron
chr12	54395711	54397208	40	1498	-170.836	-0.42974	0.338762	0.768501	hypo	HOXC9	3'UTR
chr4	4753155	4755085	37	1931	170.712	0.272366	0.83276	0.560393	hyper	MSX1	upstream
chr20	61264384	61265552	40	1169	-170.484	-0.183989	0.452094	0.636082	hypo	SLCO4A1	upstream
chr20	21661682	21663506	41	1825	170.252	0.207462	0.501496	0.294034	hyper	PAX1	upstream
chr4	1161157	1161910	45	754	169.866	0.144715	0.266373	0.121658	hyper	SPON2	overlaps
chr12	114232789	114234646	53	1858	-169.656	-0.198974	0.373796	0.57277	hypo	RBM19	downstream
chr3	128201892	128202872	41	981	169.334	0.565317	0.762629	0.197312	hyper	GATA2	overlaps
chr2	11213155	11215013	44	1859	-168.897	-0.174876	0.512489	0.687365	hypo	C2orf50	upstream
chr18	76343656	76344995	39	1340	168.572	0.217053	0.830429	0.613376	hyper	SALL3	upstream
chr2	236300325	236301274	29	950	168.312	0.197909	0.780144	0.582235	hyper	AGAP1	upstream
chr1	184542000	184543343	31	1344	168.18	0.240249	0.812126	0.571877	hyper	C1orf21	inside intron
chr1	40075104	40076023	42	920	167.695	0.24954	0.681522	0.431982	hyper	HEYL	downstream
chr1	2979941	2980907	63	967	167.556	0.307435	0.725967	0.418532	hyper	FLJ42875	3'UTR
chr11	115049775	115052002	30	2228	167.218	0.295247	0.834368	0.539121	hyper	CADM1	inside intron
chr2	242470031	242471558	34	1528	-167.037	-0.187998	0.490075	0.678073	hypo	STK25	upstream
chr11	61451299	61452705	31	1407	166.981	0.36227	0.634692	0.272421	hyper	DAGLA	5'UTR
chr10	132363122	132365064	40	1943	166.881	0.198677	0.700375	0.501698	hyper	GLRX3	downstream
chr8	75148217	75150058	37	1842	166.862	0.217099	0.781653	0.564554	hyper	JPH1	overlaps
chr5	16665047	16667515	46	2469	-166.855	-0.1031	0.627698	0.730798	hypo	MYO10	overlaps
chr5	63372916	63374370	41	1455	166.827	0.13524	0.850453	0.715214	hyper	RNF180	upstream
chr5	64421772	64424308	35	2537	-166.55	-0.214284	0.38574	0.600024	hypo	ADAMTS6	downstream
chr16	853022	854776	56	1755	-166.485	-0.235989	0.44657	0.682558	hypo	PRR25	promoter
chr11	128553644	128555136	28	1493	166.473	0.286825	0.697754	0.410928	hyper	FLI1	upstream
chr17	6070023	6072202	39	2180	-166.219	-0.246076	0.416149	0.662224	hypo	WSCD1	downstream
chr5	72594426	72595283	76	858	166.192	0.122797	0.221132	0.0983349	hyper	TMEM174	downstream
chr14	101910120	101911857	31	1738	165.908	0.252191	0.811782	0.559591	hyper	DIO3OS	downstream
chr16	19126049	19126705	46	657	-165.883	-0.237543	0.240129	0.477672	hypo	ITPRIPL2	inside exon
chr1	245811893	245814362	44	2470	165.53	0.16395	0.877975	0.714026	hyper	KIF26B	inside intron
chr10	130315622	130317307	46	1686	-165.016	-0.14261	0.650878	0.793488	hypo	MKI67	upstream
chr20	24028289	24030363	34	2075	164.928	0.246882	0.82959	0.582709	hyper	GGTLC1	upstream
chr12	126967600	126969517	29	1918	-164.904	-0.243816	0.379532	0.623348	hypo	LOC100128554	downstream
chr17	4803727	4804844	51	1118	164.756	0.228182	0.683055	0.454872	hyper	C17orf107	inside exon
chr7	27496203	27497829	42	1627	-164.548	-0.2165	0.332935	0.549435	hypo	HIBADH	downstream
chr7	158280060	158281058	31	999	-164.527	-0.222464	0.580695	0.803159	hypo	PTPRN2	inside intron
chr4	111539195	111540681	81	1487	-164.522	-0.115353	0.212529	0.327882	hypo	PITX2	overlaps
chr5	969047	970470	31	1424	-164.442	-0.189704	0.341225	0.530929	hypo	NKD2	upstream
