# Supplementary material for: Altered DNA methylation pattern reveals epigenetic regulation of Hox genes in thoracic aortic dissection and serves as a biomarker in disease diagnosis
Source: Clin Epigenetics. 2021 Jun 8;13:124. doi: 10.1186/s13148-021-01110-9 (PMC8186232; doi:10.1186/s13148-021-01110-9)
Supplement: Supplementary file 3 — Additional file 3. Table S6. Overlapped DMRs between cfDNA and tissue. [file 13148_2021_1110_MOESM3_ESM.xlsx]

## Sheet: overlap.CpGs.btw.cfDAN.DMR.tiss
Table S6. Overlapped DMRs between cfDNA and tissue
Chromosome	Start (hg19)	End (hg19)	Length of DMR (bp)	Number of CpGs	Mean methylation level in TAD tissue	Mean methylation level in healthy tissue	Mean methylation level in TAD plasma	Mean methylation level in healthy plasma	Direction	Gene Name	Description
chr9	79186724	79187265	542	28	0.284924	0.454348	0.360263	0.820307	hypo	PRUNE2	downstream
chr6	144328997	144329386	390	61	0.609082	0.342083	0.842512	0.634263	hyper	HYMAI	3'UTR
chr9	136435300	136435696	397	13	0.907665	0.716034	0.663745	0.398038	hyper	ADAMTSL2	overlaps
chr2	183944575	183944915	341	3	0.22549	0.350708	0.416407	0.592164	hypo	DUSP19	inside intron
chr1	144533728	144533732	5	2	0.143826	0.219465	0.395324	0.479832	hypo	LOC728875	upstream
chr7	98311607	98311824	218	5	0.649789	0.547514	0.354715	0.243608	hyper	NPTX2	downstream
chr1	149284412	149285105	694	35	0.338362	0.458048	0.515835	0.704206	hypo	LOC388692	5'UTR
chr4	188953274	188953722	449	13	0.701947	0.540831	0.233635	0.115587	hyper	ZFP42	downstream
chr16	801461	801646	186	10	0.316683	0.466766	0.726329	0.849156	hypo	MSLN	upstream
chr19	28895813	28896510	698	13	0.427522	0.327417	0.597773	0.474692	hyper	LOC148145	upstream
chr18	76481719	76482304	586	22	0.82163	0.532059	0.41192	0.218125	hyper	SALL3	upstream
chr13	113118972	113120026	1055	30	0.711854	0.841124	0.804069	0.911831	hypo	TUBGCP3	downstream
chr2	44288525	44289107	583	18	0.766322	0.868778	0.702249	0.910909	hypo	LRPPRC	upstream
chr20	62087967	62088346	380	9	0.302007	0.58727	0.720794	0.935423	hypo	KCNQ2	inside intron
chr17	76036675	76037009	335	11	0.066213	0.207562	0.460163	0.654765	hypo	TNRC6C	5'UTR
chr21	44007550	44007573	24	4	0.838402	0.697987	0.88646	0.692848	hyper	SLC37A1	downstream
chr21	43222807	43223120	314	16	0.261545	0.395869	0.646922	0.767891	hypo	PRDM15	overlaps
chr4	78977188	78977354	167	8	0.191617	0.29983	0.327458	0.611118	hypo	FRAS1	promoter
chr5	57878100	57878497	398	21	0.00794898	0.111669	0.0247161	0.186014	hypo	RAB3C	promoter
chr6	107385614	107386551	938	8	0.775561	0.651595	0.712912	0.565366	hyper	BEND3	3'UTR
chr17	84395	85013	619	12	0.749137	0.480266	0.550114	0.195061	hyper	RPH3AL	inside intron
chr17	79386451	79386943	493	14	0.790133	0.640099	0.391923	0.193555	hyper	BAHCC1	inside intron
chr15	79151678	79151926	249	8	0.556774	0.686639	0.636212	0.834332	hypo	MORF4L1	upstream
chr1	17703444	17704843	1400	20	0.394124	0.546442	0.589222	0.754936	hypo	PADI6	inside intron
chr10	73846679	73846742	64	5	0.866295	0.740345	0.577735	0.354767	hyper	SPOCK2	inside exon
chr21	39287048	39287259	212	5	0.385397	0.257878	0.251307	0.123672	hyper	KCNJ6	5'UTR
chr19	55477755	55478161	407	19	0.670842	0.824499	0.695955	0.883746	hypo	NLRP2	5'UTR
chr14	23516882	23517035	154	7	0.672254	0.802328	0.623958	0.746581	hypo	CDH24	3'UTR
chr5	891717	891886	170	11	0.643187	0.757542	0.443035	0.658811	hypo	BRD9	overlaps
chr6	169541815	169542882	1068	16	0.244759	0.355217	0.616045	0.77127	hypo	THBS2	downstream
chr4	144833161	144833179	19	3	0.289036	0.181532	0.516788	0.368063	hyper	GYPE	upstream
chr14	105902434	105903340	907	22	0.762219	0.624479	0.702862	0.543028	hyper	MTA1	inside intron
chr4	183167184	183168216	1033	25	0.496729	0.619799	0.602327	0.720359	hypo	ODZ3	upstream
chr2	202646566	202647190	625	15	0.324983	0.453629	0.302668	0.470563	hypo	ALS2	promoter
chr5	172324735	172325115	381	11	0.2426	0.380699	0.67261	0.89806	hypo	ERGIC1	inside intron
chr10	99392308	99392576	269	6	0.386401	0.561287	0.416729	0.685746	hypo	MORN4	5'UTR
chr16	88671995	88672336	342	4	0.466709	0.593855	0.640674	0.874613	hypo	ZC3H18	inside intron
chr20	50033592	50034145	554	16	0.913425	0.808122	0.674892	0.483778	hyper	NFATC2	inside intron
chr10	27702393	27702649	257	16	0.453323	0.71224	0.589689	0.805825	hypo	PTCHD3	inside exon
chr6	163730174	163730446	273	5	0.875955	0.764797	0.802846	0.673629	hyper	PACRG	inside intron
chr9	135055182	135056356	1175	15	0.899304	0.704668	0.795021	0.660992	hyper	NTNG2	inside intron
chr8	53063109	53064661	1553	25	0.219432	0.345196	0.708524	0.874672	hypo	ST18	inside intron
chr15	85359519	85359785	267	20	0.443141	0.662472	0.812578	0.929757	hypo	ALPK3	promoter
chr16	54445587	54446561	975	23	0.529669	0.269922	0.396301	0.250537	hyper	IRX3	upstream
chr12	130912742	130913254	513	13	0.59483	0.712576	0.755032	0.896509	hypo	RIMBP2	overlaps
chr9	38527666	38527917	252	7	0.255476	0.411905	0.728996	0.885492	hypo	C9orf122	upstream
chr4	5872369	5873115	747	8	0.821491	0.69502	0.701971	0.574548	hyper	CRMP1	inside intron
chr5	175137488	175137903	416	9	0.361705	0.580032	0.698202	0.80677	hypo	HRH2	downstream
chr8	98928417	98929612	1196	15	0.565202	0.710755	0.611371	0.806452	hypo	MATN2	inside intron
chr3	9989009	9989029	21	4	0.11311	0.34139	0.49005	0.953516	hypo	PRRT3	inside exon
chr9	132514678	132515094	417	10	0.100911	0.232125	0.464718	0.591798	hypo	PTGES	inside intron
chr2	240302429	240303132	704	17	0.726771	0.570622	0.427306	0.272529	hyper	HDAC4	5'UTR
chr2	238965915	238966232	318	12	0.713792	0.594878	0.703311	0.527454	hyper	SCLY	upstream
chr22	49223179	49224000	822	15	0.684832	0.537165	0.805993	0.686346	hyper	FAM19A5	downstream
chr9	112890958	112891072	115	2	0.134708	0.251912	0.390328	0.704208	hypo	AKAP2	5'UTR
chr7	101398077	101399001	925	20	0.263153	0.413273	0.387259	0.537792	hypo	CUX1	upstream
chr11	70717797	70718575	779	19	0.55994	0.693131	0.690867	0.800995	hypo	SHANK2	inside intron
chr2	130693259	130694675	1417	15	0.414038	0.631695	0.554773	0.740537	hypo	LOC389033	promoter
chr7	135485325	135486171	847	13	0.214363	0.35837	0.423466	0.611867	hypo	FAM180A	upstream
chr7	139572936	139574570	1635	20	0.7868	0.584895	0.81932	0.700894	hyper	TBXAS1	inside intron
chr10	101281603	101281775	173	8	0.28456	0.512397	0.782074	0.902508	hypo	NKX2-3	upstream
chr20	55390531	55390869	339	12	0.631132	0.75967	0.712727	0.814526	hypo	TFAP2C	downstream
chr14	78081395	78081466	72	3	0.758515	0.634684	0.385092	0.25593	hyper	SPTLC2	inside intron
chr6	26016674	26017379	706	17	0.158909	0.291831	0.690424	0.860315	hypo	HIST1H1A	3'UTR
chr7	788544	788908	365	10	0.240243	0.357358	0.811577	0.908291	hypo	HEATR2	inside intron
chr7	140218641	140218919	279	5	0.4594	0.595511	0.76057	0.872119	hypo	DENND2A	inside intron
chr22	38927967	38928560	594	8	0.659303	0.771606	0.776652	0.894875	hypo	DMC1	inside intron
chr22	39801313	39801590	278	13	0.1694	0.272638	0.756021	0.87598	hypo	MAP3K7IP1	inside intron
chr9	87905737	87906463	727	7	0.702258	0.51379	0.341823	0.176623	hyper	AGTPBP1	downstream
chr17	74609864	74610639	776	11	0.770945	0.608657	0.675102	0.541328	hyper	ST6GALNAC1	downstream
chr9	85676747	85676968	222	4	0.10341	0.192115	0.259993	0.421861	hypo	RASEF	inside intron
chr19	13318295	13318354	60	13	0.72943	0.464429	0.8464	0.710024	hyper	CACNA1A	inside exon
chr16	83860204	83860730	527	9	0.489619	0.659955	0.610827	0.746571	hypo	HSBP1	downstream
chr12	51786547	51786609	63	2	0.332834	0.455224	0.426553	0.654086	hypo	GALNT6	promoter
chr2	79221163	79221368	206	4	0.689034	0.516666	0.508959	0.337177	hyper	REG3G	upstream
chr17	19648925	19649158	234	10	0.719146	0.870926	0.704125	0.894033	hypo	ALDH3A1	5'UTR
chr7	12597015	12597140	126	6	0.644326	0.751727	0.748284	0.910644	hypo	SCIN	upstream
chr10	43632772	43633005	234	12	0.452946	0.314099	0.524917	0.368372	hyper	CSGALNACT2	promoter
chr11	133424252	133424889	638	19	0.15772	0.302278	0.72055	0.821164	hypo	OPCML	upstream
chr6	161860066	161860658	593	18	0.508831	0.780623	0.745996	0.861779	hypo	PARK2	inside intron
chr22	43494595	43495062	468	7	0.633116	0.762348	0.660948	0.783916	hypo	TTLL1	upstream
chr19	733334	733784	451	12	0.765425	0.882025	0.641669	0.807901	hypo	PALM	inside intron
chr17	47562024	47563185	1162	12	0.6992	0.517464	0.628983	0.481572	hyper	NGFR	upstream
chr2	87035957	87036141	185	5	0.285338	0.420637	0.318539	0.517291	hypo	CD8A	promoter
chr18	42160529	42160654	126	4	0.510501	0.645026	0.701939	0.861461	hypo	SETBP1	upstream
chr1	145562086	145562272	187	5	0.210971	0.322017	0.36663	0.649171	hypo	ANKRD35	inside exon
chr18	2857566	2858274	709	12	0.14189	0.258728	0.365691	0.607025	hypo	EMILIN2	inside intron
chr17	35850951	35851683	733	11	0.150921	0.307536	0.311765	0.542012	hypo	DUSP14	5'UTR
chr3	139109154	139109379	226	9	0.420104	0.640759	0.365348	0.580166	hypo	COPB2	promoter
chr3	45253073	45253503	431	6	0.510127	0.613857	0.507325	0.677866	hypo	TMEM158	downstream
chr20	10890973	10892060	1088	17	0.249344	0.35898	0.636489	0.764576	hypo	JAG1	upstream
chr17	63482403	63483568	1166	23	0.3215	0.493355	0.754735	0.856575	hypo	AXIN2	downstream
chr4	141418703	141418883	181	9	0.724517	0.557184	0.610239	0.398615	hyper	ELMOD2	upstream
chr17	77663379	77663842	464	12	0.82924	0.698728	0.86514	0.76864	hyper	ENPP7	upstream
chr22	27609424	27610142	719	13	0.284981	0.450103	0.504687	0.653348	hypo	MN1	downstream
chr21	43146065	43146144	80	7	0.862913	0.702324	0.193656	0.0879773	hyper	NCRNA00112	downstream
chr7	52155727	52155858	132	8	0.45728	0.558683	0.363652	0.542185	hypo	COBL	upstream
chr1	48452200	48452897	698	23	0.187914	0.379408	0.38647	0.531011	hypo	SKINTL	downstream
chr6	159465187	159465946	760	9	0.652207	0.49195	0.258615	0.0679382	hyper	TAGAP	5'UTR
chr15	29232049	29232453	405	16	0.822332	0.702727	0.834698	0.688726	hyper	APBA2	5'UTR
chr2	2652431	2653148	718	17	0.567344	0.698072	0.713388	0.879623	hypo	MYT1L	upstream
chr12	104233595	104233816	222	4	0.197861	0.317748	0.528264	0.817263	hypo	NT5DC3	inside intron
chr17	3648583	3648835	253	3	0.589084	0.702802	0.817253	0.906	hypo	ITGAE	inside intron
chr16	26675726	26676849	1124	22	0.581279	0.731907	0.685912	0.802472	hypo	C16orf82	upstream
chr17	26661251	26661812	562	10	0.261928	0.433702	0.247003	0.507547	hypo	IFT20	5'UTR
chr8	55156710	55157729	1020	19	0.413098	0.611499	0.724665	0.833452	hypo	MRPL15	downstream
chr20	36036029	36036491	463	17	0.220559	0.42979	0.641807	0.880541	hypo	SRC	downstream
chr1	13870096	13870291	196	5	0.259782	0.3985	0.637381	0.78597	hypo	PDPN	upstream
chr1	244238289	244238574	286	8	0.663137	0.554418	0.60873	0.463435	hyper	ZNF238	downstream
chr2	101492126	101492365	240	8	0.2543	0.358874	0.682664	0.792205	hypo	NPAS2	5'UTR
chr19	35953450	35954238	789	8	0.718396	0.613461	0.521827	0.340708	hyper	FFAR2	downstream
chr9	72027866	72028020	155	9	0.178398	0.32086	0.489369	0.709212	hypo	APBA1	downstream
chr2	131554642	131554880	239	13	0.742284	0.845766	0.730717	0.858045	hypo	FAM123C	downstream
chr10	133484426	133485109	684	16	0.422401	0.145981	0.30294	0.181443	hyper	PPP2R2D	upstream
chr8	10404728	10405049	322	13	0.691588	0.54397	0.499257	0.343343	hyper	UNQ9391	downstream
chr18	75569720	75570078	359	4	0.678781	0.778413	0.729644	0.873159	hypo	GALR1	downstream
chr7	158187416	158187570	155	5	0.499533	0.613975	0.52123	0.805913	hypo	PTPRN2	inside intron
chr2	182520292	182520757	466	9	0.325088	0.46901	0.599423	0.816717	hypo	CERKL	inside intron
chr10	125116131	125117201	1071	20	0.466428	0.717117	0.632246	0.774812	hypo	BUB3	downstream
chr12	3529815	3531011	1197	18	0.290961	0.453899	0.631702	0.739708	hypo	PRMT8	upstream
chr22	30938644	30938784	141	0	0.154335	0.254403	NA	NA	NA	GAL3ST1	downstream
chr9	136392017	136392914	898	23	0.202817	0.357383	0.614613	0.736395	hypo	TMEM8C	promoter
chr9	123150516	123150774	259	6	0.47534	0.635978	0.739935	0.818467	hypo	CDK5RAP2	downstream
chr18	35016147	35016242	96	9	0.469065	0.366389	0.515676	0.279745	hyper	BRUNOL4	inside intron
chr17	70497793	70499013	1221	14	0.153385	0.286898	0.623137	0.762931	hypo	SLC39A11	downstream
chr8	3581225	3581826	602	9	0.55787	0.663568	0.598751	0.707489	hypo	CSMD1	inside intron
chr19	46431532	46431720	189	4	0.584527	0.423554	0.50555	0.268624	hyper	NOVA2	downstream
chr2	220153851	220154559	709	18	0.295409	0.450394	0.756146	0.867483	hypo	PTPRN	3'UTR
chr19	11090280	11090646	367	5	0.467971	0.645873	0.684241	0.861213	hypo	SMARCA4	5'UTR
chr5	87436239	87436327	89	2	0.209132	0.310067	0.357833	0.487997	hypo	TMEM161B	downstream
chr1	3018066	3018090	25	4	0.264854	0.38947	0.71318	0.834394	hypo	PRDM16	inside intron
chr2	27194302	27194315	14	3	0.0559399	0.193835	0.0962315	0.186451	hypo	MAPRE3	5'UTR
chr2	240568056	240568367	312	7	0.610935	0.718261	0.750343	0.860703	hypo	HDAC4	upstream
chr7	1025676	1026069	394	12	0.40896	0.635083	0.566185	0.734444	hypo	CYP2W1	inside intron
chr10	2543841	2543952	112	11	0.656281	0.269898	0.552398	0.353441	hyper	PFKP	upstream
chr10	129771986	129772429	444	10	0.870742	0.755248	0.462578	0.305945	hyper	PTPRE	5'UTR
chr8	1497065	1497432	368	19	0.805476	0.678934	0.828409	0.720253	hyper	DLGAP2	inside exon
chr12	22486437	22486707	271	12	0.562646	0.441173	0.179145	0.0744693	hyper	ST8SIA1	inside intron
chr13	99063666	99064740	1075	14	0.700675	0.541526	0.544081	0.42586	hyper	FARP1	overlaps
chr10	129537016	129537491	476	10	0.188245	0.352284	0.566729	0.847575	hypo	FOXI2	inside exon
chr5	16508529	16509426	898	13	0.157569	0.320522	0.655487	0.803448	hypo	FAM134B	5'UTR
chr8	143202699	143202764	66	6	0.459951	0.591279	0.629887	0.76673	hypo	NCRNA00051	upstream
chr12	65173683	65173953	271	5	0.662912	0.765152	0.677989	0.864943	hypo	GNS	upstream
chr16	85253926	85254377	452	17	0.0870765	0.259253	0.595543	0.762494	hypo	FAM92B	upstream
chr18	72782766	72783325	560	13	0.749994	0.63343	0.412301	0.237041	hyper	ZNF407	downstream
chr11	134407305	134407579	275	10	0.59775	0.447797	0.402028	0.227407	hyper	B3GAT1	upstream
chr22	45520489	45520621	133	4	0.348666	0.460069	0.724076	0.8407	hypo	NUP50	upstream
chr17	47210680	47210822	143	9	0.2867	0.425495	0.391063	0.531839	hypo	B4GALNT2	inside intron
chr1	25073885	25073972	88	1	0.491106	0.6186	0.784324	0.877769	hypo	CLIC4	inside intron
chr15	102094201	102095177	977	18	0.470314	0.632775	0.759829	0.864925	hypo	PCSK6	upstream
chr5	124078942	124079905	964	13	0.147852	0.375955	0.448384	0.651177	hypo	ZNF608	overlaps
chr13	21142142	21142248	107	7	0.0733801	0.184768	0.54376	0.819863	hypo	IFT88	inside intron
chr22	44992171	44992371	201	7	0.500324	0.317865	0.379951	0.253428	hyper	NCRNA00207	downstream
chr11	68165709	68165972	264	3	0.805909	0.705454	0.80681	0.645062	hyper	LRP5	inside intron
chr12	103278608	103279417	810	17	0.447345	0.612498	0.653866	0.803056	hypo	PAH	inside intron
chr8	10696092	10696247	156	5	0.362499	0.487571	0.373837	0.592532	hypo	PINX1	inside intron
chr2	206573131	206573676	546	11	0.397728	0.593029	0.701193	0.841231	hypo	NRP2	inside intron
chr9	19430561	19432104	1544	15	0.268365	0.405289	0.737085	0.866534	hypo	ACER2	inside intron
chr2	127644357	127644666	310	10	0.768739	0.631818	0.459888	0.305394	hyper	BIN1	downstream
chr16	3263936	3264662	727	12	0.594063	0.7221	0.652655	0.821062	hypo	OR1F2P	promoter
chr1	7551485	7551960	476	15	0.396704	0.536735	0.679063	0.790751	hypo	CAMTA1	inside intron
chr5	174645653	174646163	511	18	0.540612	0.678193	0.758121	0.889147	hypo	DRD1	downstream
chr15	101979368	101980419	1052	14	0.545706	0.724404	0.74789	0.865478	hypo	PCSK6	inside intron
chr13	22242732	22243007	276	4	0.6681	0.478364	0.264709	0.154644	hyper	FGF9	promoter
chr3	12597441	12597633	193	3	0.219412	0.329292	0.257343	0.583192	hypo	MKRN2	promoter
chr11	64322438	64323647	1210	15	0.806933	0.702746	0.67006	0.54815	hyper	SLC22A11	5'UTR
chr22	46456871	46457106	236	11	0.811155	0.699577	0.6343	0.501283	hyper	LOC150381	downstream
chr9	137186206	137186540	335	12	0.479653	0.603943	0.519749	0.692467	hypo	RXRA	upstream
chr11	71954255	71954628	374	9	0.789338	0.6563	0.454323	0.273417	hyper	PHOX2A	inside intron
chr10	26728251	26728740	490	7	0.608879	0.463454	0.270425	0.135089	hyper	APBB1IP	5'UTR
chr10	1564900	1565744	845	20	0.514294	0.645591	0.74112	0.855621	hypo	ADARB2	inside intron
chr5	178902256	178902759	504	17	0.697741	0.573198	0.537263	0.434403	hyper	RUFY1	upstream
chr4	155413503	155413747	245	8	0.430755	0.317945	0.156134	0.0459392	hyper	DCHS2	promoter
chr15	85873177	85874182	1006	14	0.458621	0.292859	0.353378	0.219686	hyper	AKAP13	upstream
chr2	105276038	105276194	157	3	0.234248	0.438111	0.333801	0.535409	hypo	LOC150568	downstream
chr12	45445434	45445881	448	11	0.160087	0.290309	0.21608	0.427029	hypo	DBX2	promoter
chr1	245332150	245332479	330	8	0.819076	0.700349	0.575272	0.390516	hyper	KIF26B	inside intron
chr22	40111783	40112158	376	10	0.609679	0.744664	0.722051	0.84523	hypo	CACNA1I	downstream
chr18	475647	476441	795	9	0.216172	0.33727	0.740881	0.855029	hypo	COLEC12	inside intron
chr9	36818338	36818885	548	14	0.0548129	0.16097	0.294359	0.444729	hypo	PAX5	downstream
chr8	145599409	145599475	67	2	0.822047	0.724249	0.901364	0.785585	hyper	ADCK5	inside intron
chr6	149311078	149312248	1171	16	0.670339	0.791483	0.803636	0.913376	hypo	UST	inside intron
chr5	174149672	174150327	656	6	0.433996	0.286492	0.24024	0.0810381	hyper	MSX2	promoter
chr15	74465279	74465558	280	3	0.249678	0.377583	0.645058	0.776851	hypo	ISLR	promoter
chr11	121525415	121525777	363	7	0.145759	0.249243	0.348581	0.543693	hypo	SORL1	downstream
chr11	61284952	61285163	212	6	0.572929	0.433775	0.594943	0.345141	hyper	SYT7	3'UTR
chr17	63224202	63224865	664	10	0.574689	0.762039	0.572872	0.704276	hypo	RGS9	downstream
chr2	239134124	239134968	845	13	0.541072	0.67638	0.753272	0.915243	hypo	LOC151174	3'UTR
chr21	34756676	34757434	759	11	0.92333	0.808516	0.760186	0.633386	hyper	IFNGR2	upstream
chr22	45707144	45707253	110	6	0.228487	0.424185	0.582446	0.753551	hypo	FAM118A	5'UTR
chr14	101290644	101290893	250	2	0.491498	0.653284	0.5087	0.68904	hypo	MEG3	promoter
chr8	125617225	125617514	290	9	0.801836	0.657622	0.328674	0.155771	hyper	MTSS1	inside intron
chr3	159945397	159945699	303	4	0.921709	0.820987	0.318975	0.0418573	hyper	IFT80	downstream
chr6	31036767	31037030	264	2	0.697132	0.574686	0.807244	0.547246	hyper	HCG22	downstream
chr6	111579756	111579894	139	5	0.207956	0.312314	0.515277	0.748855	hypo	KIAA1919	promoter
chr1	207843258	207843666	409	8	0.238869	0.41017	0.256868	0.490837	hypo	CR1L	inside intron
chr6	12313738	12314604	867	13	0.226774	0.342601	0.728078	0.843468	hypo	EDN1	downstream
chr19	58862087	58862344	258	14	0.276192	0.519745	0.668195	0.866396	hypo	A1BG	inside intron
chr2	11924984	11925058	75	4	0.1168	0.210766	0.646029	0.79695	hypo	LPIN1	overlaps
chr19	45373074	45373366	293	7	0.800877	0.67967	0.410118	0.270963	hyper	PVRL2	inside intron
chr20	47303422	47303617	196	5	0.531228	0.62534	0.602903	0.745437	hypo	PREX1	inside intron
chr15	101593817	101594043	227	15	0.944715	0.816924	0.897658	0.788692	hyper	LRRK1	inside intron
chr1	201641998	201642421	424	15	0.673439	0.470293	0.59089	0.471867	hyper	NAV1	inside intron
chr8	23261990	23262231	242	10	0.370713	0.533952	0.406423	0.636914	hypo	LOXL2	promoter
chr19	30864543	30865001	459	16	0.249986	0.490222	0.258531	0.478877	hypo	ZNF536	5'UTR
chr1	149297748	149297939	192	11	0.363461	0.480407	0.331784	0.505495	hypo	LOC388692	downstream
chr2	238319526	238320407	882	15	0.174934	0.402248	0.726682	0.862202	hypo	COL6A3	5'UTR
chr17	79010346	79010643	298	11	0.274273	0.668457	0.452711	0.711058	hypo	BAIAP2	inside intron
chr16	21552517	21553140	624	13	0.83335	0.690004	0.417673	0.259501	hyper	IMAA	upstream
chr16	5471089	5471942	854	11	0.787761	0.65961	0.751571	0.64589	hyper	FAM86A	upstream
chr7	55516524	55516534	11	3	0.48713	0.625623	0.567733	0.658872	hypo	LANCL2	downstream
chr1	179262422	179262462	41	3	0.246829	0.366644	0.179312	0.34714	hypo	SOAT1	promoter
chr7	157132468	157132615	148	11	0.523007	0.641164	0.512213	0.64507	hypo	DNAJB6	5'UTR
chr15	60882936	60883299	364	11	0.488244	0.350585	0.278038	0.164272	hyper	RORA	inside intron
chr11	134583853	134584348	496	9	0.6398	0.528396	0.634369	0.457992	hyper	B3GAT1	upstream
chr1	3999767	4000744	978	18	0.485045	0.617765	0.690208	0.825583	hypo	LOC100133612	downstream
chr4	7920935	7921338	404	9	0.21473	0.338714	0.677171	0.791605	hypo	AFAP1	5'UTR
chr15	90896260	90896450	191	8	0.638967	0.831523	0.528605	0.813256	hypo	ZNF774	5'UTR
chr13	113556141	113556703	563	17	0.316901	0.4157	0.737634	0.863379	hypo	ATP11A	downstream
chr6	24766343	24766359	17	2	0.793209	0.882876	0.746526	0.902039	hypo	GMNN	upstream
chr16	87774271	87774617	347	10	0.263405	0.487328	0.79429	0.902798	hypo	KLHDC4	inside intron
chr4	827026	827404	379	11	0.717163	0.592192	0.529813	0.382215	hyper	CPLX1	upstream
chr10	3133728	3133777	50	3	0.268913	0.381929	0.551603	0.748669	hypo	PFKP	inside intron
chr17	19409910	19410030	121	6	0.560729	0.744395	0.374357	0.723815	hypo	SLC47A1	upstream
chr1	37759876	37760642	767	18	0.566167	0.729759	0.699277	0.820439	hypo	ZC3H12A	upstream
chr11	47293167	47293589	423	6	0.62978	0.528186	0.473023	0.324623	hyper	MADD	5'UTR
chr20	52186842	52187565	724	14	0.514819	0.664657	0.824731	0.943134	hypo	ZNF217	3'UTR
chr2	240679741	240679808	68	5	0.613312	0.737496	0.715273	0.840145	hypo	NDUFA10	downstream
chr2	242742942	242742948	7	2	0.170169	0.0276131	0.213972	0.10302	hyper	GAL3ST2	inside exon
chr3	15107267	15107553	287	9	0.523658	0.639165	0.599026	0.769923	hypo	MRPS25	promoter
chr8	101661062	101661533	472	9	0.72664	0.598124	0.443934	0.263835	hyper	SNX31	overlaps
chr17	55366522	55366921	400	6	0.562498	0.667094	0.427709	0.588079	hypo	MSI2	inside intron
chr20	55402743	55403490	748	16	0.526369	0.662226	0.599929	0.745953	hypo	TFAP2C	downstream
chr16	1217424	1217652	229	6	0.603386	0.852129	0.666029	0.832785	hypo	CACNA1H	inside intron
chr11	120387117	120387527	411	16	0.459886	0.632759	0.450403	0.551327	hypo	ARHGEF12	downstream
chr10	79470240	79470767	528	9	0.7209	0.464515	0.475835	0.273873	hyper	KCNMA1	upstream
chr4	139949564	139950117	554	9	0.479141	0.636946	0.728724	0.859838	hypo	CCRN4L	inside intron
chr22	46811980	46812167	188	6	0.46013	0.642199	0.780745	0.901814	hypo	CELSR1	inside intron
chr12	56402519	56402897	379	7	0.783238	0.656823	0.657767	0.539541	hyper	SUOX	downstream
chr10	1601737	1602317	581	13	0.163816	0.356241	0.488087	0.657367	hypo	ADARB2	inside intron
chr1	205011154	205011906	753	11	0.448991	0.580487	0.438493	0.620927	hypo	CNTN2	promoter
chr9	130693709	130693937	229	8	0.139883	0.248477	0.417784	0.575073	hypo	PIP5KL1	promoter
chr8	1475198	1475898	701	21	0.680609	0.873779	0.811609	0.911921	hypo	DLGAP2	5'UTR
chr11	60542377	60542833	457	12	0.459606	0.568526	0.54464	0.652776	hypo	MS4A15	inside intron
chr5	178548042	178548062	21	4	0.931046	0.750276	0.859932	0.698978	hyper	ADAMTS2	inside intron
chr22	44477652	44477817	166	3	0.228191	0.334961	0.634222	0.787061	hypo	PARVB	inside intron
chr6	148666052	148666297	246	4	0.473332	0.578936	0.713822	0.874707	hypo	SASH1	inside intron
chr12	107975278	107975584	307	13	0.320856	0.444861	0.714865	0.865778	hypo	BTBD11	inside intron
chr4	7863391	7863810	420	12	0.530766	0.661324	0.721703	0.826655	hypo	AFAP1	inside intron
chr5	5649660	5649986	327	3	0.490531	0.608052	0.680781	0.818498	hypo	KIAA0947	downstream
chr9	129543745	129543963	219	7	0.388436	0.49565	0.539054	0.720097	hypo	ZBTB43	upstream
chr9	36165903	36166002	100	5	0.15107	0.451664	0.582602	0.765288	hypo	GLIPR2	downstream
chr18	5631035	5631334	300	11	0.432255	0.634452	0.574048	0.758937	hypo	EPB41L3	upstream
chr3	46449089	46449313	225	7	0.738383	0.575689	0.475894	0.26779	hyper	CCRL2	overlaps
chr17	64787222	64787678	457	9	0.380363	0.274869	0.480792	0.376541	hyper	PRKCA	inside intron
chr7	156881882	156882722	841	11	0.683984	0.545769	0.704338	0.566624	hyper	UBE3C	upstream
chr19	36748047	36748084	38	6	0.704505	0.514292	0.694756	0.551433	hyper	ZNF146	downstream
chr5	38396523	38397502	980	11	0.815971	0.704324	0.674944	0.557429	hyper	EGFLAM	inside intron
chr7	99614632	99614667	36	2	0.480164	0.578031	0.558817	0.74122	hypo	ZKSCAN1	5'UTR
chr4	7701093	7701547	455	12	0.435348	0.552578	0.534467	0.702083	hypo	SORCS2	inside intron
chr5	16807052	16807940	889	15	0.843122	0.7138	0.620116	0.512325	hyper	MYO10	inside intron
chr16	32097259	32097332	74	11	0.367553	0.275681	0.448387	0.305582	hyper	HERC2P4	downstream
chr18	20792364	20793144	781	15	0.577512	0.706902	0.759037	0.859657	hypo	CABLES1	inside intron
chr19	4133977	4134559	583	17	0.515912	0.654406	0.677185	0.807702	hypo	MAP2K2	upstream
chr9	87905184	87905371	188	10	0.77885	0.551549	0.336839	0.200368	hyper	AGTPBP1	downstream
chr10	1980474	1981244	771	12	0.731337	0.537192	0.301972	0.152413	hyper	ADARB2	upstream
chr2	206572434	206572792	359	8	0.26131	0.431037	0.628325	0.807716	hypo	NRP2	inside intron
chr5	506178	506453	276	18	0.575124	0.751645	0.67689	0.788396	hypo	SLC9A3	inside intron
chr8	97169263	97169540	278	3	0.797983	0.618905	0.376404	0.123595	hyper	GDF6	inside intron
chr6	158374972	158375693	722	9	0.242239	0.389859	0.639357	0.803568	hypo	SNX9	downstream
chr18	32555903	32556180	278	8	0.221891	0.383123	0.672889	0.801291	hypo	MAPRE2	promoter
chr6	169557711	169558544	834	14	0.12027	0.230523	0.653202	0.782269	hypo	THBS2	downstream
chr6	6000440	6000687	248	4	0.890475	0.760353	0.45772	0.226937	hyper	NRN1	inside intron
chr11	9026435	9026576	142	4	0.77578	0.672603	0.605336	0.462782	hyper	NRIP3	promoter
chr19	14044868	14045041	174	4	0.734352	0.617249	0.718807	0.469692	hyper	PODNL1	inside intron
chr22	48480080	48480301	222	4	0.6744	0.543801	0.370626	0.191229	hyper	FAM19A5	upstream
chr6	15066670	15067634	965	11	0.750959	0.609404	0.68768	0.563677	hyper	JARID2	upstream
chr10	125608631	125608796	166	3	0.476058	0.585163	0.463057	0.658888	hypo	CPXM2	inside intron
chr2	26786024	26786490	467	9	0.111303	0.273404	0.478938	0.677669	hypo	C2orf70	inside intron
chr1	153844751	153845198	448	3	0.615206	0.727408	0.715999	0.836163	hypo	GATAD2B	5'UTR
chr16	86891728	86892728	1001	16	0.404881	0.58375	0.761626	0.865294	hypo	FOXL1	downstream
chr1	214152609	214152805	197	8	0.62652	0.440688	0.329448	0.230869	hyper	PROX1	upstream
chr1	15252174	15252654	481	6	0.73822	0.633385	0.611655	0.420195	hyper	KIAA1026	inside intron
chr17	16488167	16488259	93	4	0.646772	0.524808	0.455394	0.349069	hyper	ZNF287	upstream
chr2	62080207	62080287	81	5	0.607343	0.741912	0.451156	0.80788	hypo	FAM161A	inside intron
chr2	11888060	11888474	415	9	0.827275	0.662607	0.309334	0.163088	hyper	LPIN1	5'UTR
chr3	14576001	14576439	439	6	0.158952	0.282653	0.489249	0.598526	hypo	GRIP2	inside intron
chr7	157307338	157307851	514	7	0.427355	0.567302	0.719725	0.885878	hypo	PTPRN2	downstream
chr4	69771757	69772833	1077	17	0.405742	0.612635	0.634057	0.755757	hypo	UGT2A3	downstream
chr14	75936813	75937170	358	5	0.35975	0.485885	0.7648	0.890827	hypo	JDP2	3'UTR
chr16	7937121	7938333	1213	13	0.446909	0.600894	0.591202	0.731694	hypo	A2BP1	downstream
chr1	117532534	117533519	986	14	0.256671	0.385001	0.682499	0.847371	hypo	PTGFRN	3'UTR
chr9	139565145	139565154	10	3	0.640707	0.745593	0.738552	0.877486	hypo	EGFL7	inside intron
chr12	30322667	30322717	51	3	0.62104	0.510411	0.370673	0.235392	hyper	TMTC1	upstream
chr11	70005759	70006310	552	10	0.415735	0.553704	0.723315	0.86027	hypo	ANO1	5'UTR
chr17	20492659	20492866	208	3	0.435809	0.5774	0.516149	0.715897	hypo	MGC102966	upstream
chr15	76659935	76661402	1468	16	0.313486	0.508927	0.805765	0.918652	hypo	SCAPER	inside intron
chr9	114700610	114701137	528	9	0.766372	0.60792	0.66447	0.500497	hyper	UGCG	downstream
chr4	154714414	154715220	807	11	0.645232	0.777421	0.530041	0.691901	hypo	SFRP2	upstream
chr7	154617097	154617774	678	10	0.72016	0.616901	0.757376	0.644209	hyper	DPP6	inside intron
chr7	12609460	12609463	4	2	0.601049	0.493945	0.288377	0.0682425	hyper	SCIN	promoter
chr13	27272453	27272891	439	16	0.208787	0.401946	0.491094	0.633822	hypo	WASF3	downstream
chr6	99962084	99962220	137	6	0.760882	0.637183	0.627313	0.500679	hyper	USP45	5'UTR
chr12	45443565	45443638	74	3	0.5188	0.398655	0.403876	0.305465	hyper	DBX2	inside intron
chr16	90087065	90087125	61	3	0.430357	0.555119	0.623339	0.870804	hypo	DBNDD1	promoter
chr12	48691355	48691723	369	4	0.477165	0.59588	0.586178	0.795251	hypo	H1FNT	upstream
chr16	1958309	1958424	116	7	0.66217	0.494023	0.542343	0.416379	hyper	HS3ST6	downstream
chr1	4831405	4831804	400	13	0.615923	0.500161	0.684888	0.555929	hyper	AJAP1	inside intron
chr20	2330125	2331136	1012	14	0.542477	0.680909	0.671989	0.782626	hypo	TGM3	downstream
chr12	132860054	132860159	106	5	0.770668	0.619291	0.38556	0.177358	hyper	GALNT9	inside intron
chr4	7791056	7791313	258	9	0.638261	0.746136	0.722889	0.834573	hypo	AFAP1	inside intron
chr5	392504	392658	155	11	0.856462	0.728791	0.609593	0.493967	hyper	AHRR	inside intron
chr5	1850724	1851071	348	3	0.619961	0.507528	0.467692	0.34696	hyper	IRX4	downstream
chr11	101917282	101917564	283	14	0.75632	0.871088	0.68344	0.815662	hypo	C11orf70	promoter
chr17	26743596	26743903	308	7	0.579374	0.476056	0.678791	0.521966	hyper	SLC46A1	upstream
chr11	69017235	69017628	394	18	0.478162	0.699825	0.805419	0.908325	hypo	MYEOV	upstream
chr2	236567360	236568023	664	13	0.751658	0.642471	0.436346	0.297909	hyper	AGAP1	inside intron
chr8	37073057	37073315	259	5	0.69241	0.813958	0.694803	0.829194	hypo	KCNU1	downstream
chr17	75799370	75799826	457	3	0.508657	0.628839	0.457552	0.62295	hypo	FLJ45079	downstream
chr7	157453872	157453908	37	5	0.610505	0.743755	0.706598	0.897418	hypo	PTPRN2	inside intron
chr10	72432722	72433218	497	11	0.0548756	0.216559	0.394517	0.552406	hypo	ADAMTS14	inside intron
chr11	111608995	111609403	409	9	0.398383	0.543721	0.60445	0.758503	hypo	PPP2R1B	3'UTR
chr21	43164667	43164977	311	2	0.712075	0.829927	0.657519	0.823839	hypo	RIPK4	inside intron
chr19	5182663	5183170	508	13	0.378329	0.486612	0.717746	0.840546	hypo	PTPRS	downstream
chr8	144437871	144438232	362	8	0.747137	0.595193	0.338965	0.147352	hyper	C8orf51	downstream
chr20	25847017	25847087	71	5	0.645306	0.753558	0.515315	0.629637	hypo	FAM182B	upstream
chr10	82576395	82576425	31	2	0.726283	0.823181	0.774545	0.86122	hypo	SH2D4B	downstream
chr17	151304	151595	292	2	0.72396	0.830157	0.761269	0.929292	hypo	RPH3AL	inside intron
chr1	17265482	17265542	61	11	0.363035	0.567797	0.789105	0.918772	hypo	CROCC	inside exon
chr4	4390074	4390456	383	7	0.578604	0.417864	0.313022	0.12883	hyper	D4S234E	inside intron
chr5	5887388	5887778	391	10	0.559478	0.411665	0.516109	0.402443	hyper	KIAA0947	downstream
chr3	183542138	183542227	90	3	0.808998	0.743659	0.44608	0.300198	hyper	MAP6D1	inside intron
chr13	38443028	38443104	77	2	0.290768	0.198521	0.18956	0.128622	hyper	TRPC4	5'UTR
chr8	17771954	17772270	317	7	0.482239	0.619865	0.62541	0.743708	hypo	PCM1	upstream
chr8	101118810	101118934	125	7	0.467109	0.571646	0.460359	0.640643	hypo	RGS22	promoter
chr9	100682247	100683094	848	7	0.789278	0.657989	0.606044	0.440602	hyper	C9orf156	inside intron
chr12	113936916	113937718	803	7	0.39173	0.532133	0.504828	0.701999	hypo	LHX5	upstream
chr11	60619870	60619875	6	2	0.549476	0.713169	0.814748	0.949523	hypo	GPR44	3'UTR
chr11	43559844	43560039	196	5	0.449949	0.55309	0.496685	0.653579	hypo	MIR129-2	upstream
chr10	16561297	16561539	243	6	0.541377	0.646568	0.606366	0.770713	hypo	C1QL3	inside intron
chr14	57858547	57858831	285	8	0.348596	0.46771	0.573279	0.73445	hypo	NAT12	inside intron
chr4	1789636	1789770	135	11	0.242451	0.340834	0.691266	0.804488	hypo	FGFR3	upstream
chr3	129722400	129722606	207	2	0.523953	0.680596	0.34354	0.704828	hypo	TRH	downstream
chr11	129256999	129257860	862	11	0.266193	0.409527	0.601606	0.747644	hypo	BARX2	inside intron
chr13	113546752	113547395	644	11	0.704519	0.450932	0.440068	0.334514	hyper	ATP11A	downstream
chr10	125342729	125343250	522	13	0.245438	0.396156	0.443199	0.597605	hypo	GPR26	upstream
chr9	137995695	137996100	406	4	0.444594	0.598248	0.505511	0.745497	hypo	OLFM1	inside intron
chr9	116859916	116859918	3	2	0.719896	0.619776	0.460166	0.332687	hyper	KIF12	inside exon
chr3	58021211	58021691	481	6	0.423505	0.530276	0.718677	0.81033	hypo	FLNB	inside intron
chr11	629063	629149	87	5	0.228615	0.10712	0.320768	0.262864	hyper	SCT	promoter
chr6	166245727	166245859	133	5	0.826031	0.660599	0.474605	0.335772	hyper	C6orf176	downstream
chr1	38893507	38893885	379	11	0.405646	0.563001	0.458029	0.616634	hypo	POU3F1	upstream
chr17	77097239	77097281	43	2	0.505159	0.638195	0.635227	0.773199	hypo	HRNBP3	inside intron
chr11	20153428	20153506	79	6	0.158403	0.281193	0.257117	0.372849	hypo	NAV2	downstream
chr19	52194578	52194842	265	6	0.0481088	0.190473	0.298127	0.451054	hypo	MIR99B	promoter
chr3	30647183	30647540	358	3	0.557812	0.659943	0.199974	0.487229	hypo	TGFBR2	promoter
chr17	69971309	69971589	281	4	0.167298	0.275234	0.480845	0.676138	hypo	SOX9	upstream
chr19	48900961	48901023	63	5	0.698223	0.563077	0.352163	0.249639	hyper	GRIN2D	5'UTR
chr22	46281874	46282168	295	13	0.588408	0.832302	0.705127	0.83691	hypo	WNT7B	downstream
chr3	185462904	185463605	702	9	0.769307	0.643592	0.361805	0.258786	hyper	IGF2BP2	inside intron
chr6	91123129	91123148	20	3	0.582712	0.474036	0.62883	0.54015	hyper	MAP3K7	downstream
chr2	113241076	113241081	6	2	0.304083	0.430789	0.292309	0.604934	hypo	TTL	inside intron
chr2	131085838	131085987	150	8	0.520886	0.643911	0.749124	0.849517	hypo	CCDC115	downstream
chr7	151011279	151011796	518	12	0.26082	0.401981	0.536166	0.661659	hypo	NUB1	upstream
chr14	99593711	99594230	520	7	0.501882	0.619567	0.745381	0.869551	hypo	BCL11B	downstream
chr12	129251321	129251623	303	11	0.423519	0.601002	0.530249	0.692916	hypo	SLC15A4	downstream
chr6	169019744	169020342	599	7	0.84701	0.726673	0.591727	0.38697	hyper	SMOC2	inside intron
chr13	114886278	114886738	461	13	0.539028	0.678299	0.610749	0.788506	hypo	RASA3	inside intron
chr6	168558943	168559588	646	10	0.313196	0.49592	0.61113	0.734294	hypo	FRMD1	upstream
chr2	95558194	95558422	229	5	0.502742	0.619727	0.551799	0.68822	hypo	TEKT4	downstream
chr6	150186357	150186488	132	4	0.264912	0.44521	0.29666	0.631947	hypo	LRP11	promoter
chr2	43269469	43269923	455	6	0.755208	0.649335	0.750939	0.617189	hyper	ZFP36L2	downstream
chr2	189158730	189159046	317	6	0.0749559	0.179617	0.68279	0.857911	hypo	GULP1	5'UTR
chr7	4755588	4755808	221	2	0.548395	0.684435	0.534187	0.758373	hypo	FOXK1	inside intron
chr7	43945027	43945172	146	3	0.406279	0.543876	0.402531	0.577469	hypo	URG4	inside intron
chr10	79291599	79292200	602	12	0.330646	0.53663	0.678997	0.813802	hypo	KCNMA1	inside intron
chr1	54793033	54793726	694	14	0.741949	0.606001	0.784189	0.662884	hyper	SSBP3	inside intron
chr8	63999202	63999400	199	6	0.2775	0.399811	0.611613	0.757396	hypo	TTPA	promoter
chr5	79702375	79702803	429	4	0.930886	0.780277	0.675715	0.473068	hyper	ZFYVE16	promoter
chr2	8171146	8171664	519	5	0.592764	0.712232	0.68665	0.804678	hypo	LOC339788	upstream
chr18	2888284	2888661	378	9	0.872703	0.759934	0.555412	0.419117	hyper	EMILIN2	inside intron
chr5	77805099	77805237	139	5	0.661986	0.480389	0.242251	0.106767	hyper	LHFPL2	inside intron
chr1	3340359	3340587	229	8	0.350187	0.457139	0.521369	0.701972	hypo	PRDM16	inside intron
chr4	147577188	147577241	54	3	0.700492	0.569548	0.491391	0.267057	hyper	POU4F2	downstream
chr13	113624182	113624471	290	9	0.716518	0.549681	0.660959	0.488579	hyper	MCF2L	inside intron
chr14	105637206	105637327	122	1	0.272629	0.384081	0.349976	0.526559	hypo	NUDT14	downstream
chr17	73829382	73829678	297	9	0.87434	0.754319	0.543672	0.366483	hyper	UNC13D	inside intron
chr4	1535285	1535394	110	10	0.338988	0.202651	0.651762	0.50541	hyper	FAM53A	downstream
chr10	45359700	45359931	232	1	0.832121	0.720164	0.447112	0.203099	hyper	TMEM72	upstream
chr3	113776536	113776834	299	3	0.382934	0.493174	0.335608	0.476531	hypo	QTRTD1	5'UTR
chr14	104686088	104686160	73	8	0.367815	0.494522	0.362906	0.631796	hypo	KIF26A	downstream
chr9	120405799	120406179	381	7	0.48417	0.637375	0.368503	0.56054	hypo	TLR4	upstream
chr2	136924549	136924953	405	9	0.789223	0.666277	0.743976	0.634393	hyper	CXCR4	upstream
chr9	138881611	138881679	69	5	0.427451	0.540277	0.281887	0.451566	hypo	NACC2	downstream
chr21	45140367	45140505	139	5	0.280348	0.431203	0.599657	0.90736	hypo	PDXK	inside intron
chr12	8997067	8997555	489	14	0.401664	0.609344	0.785176	0.889303	hypo	A2ML1	inside intron
chr2	220553738	220554156	419	13	0.120507	0.267355	0.650349	0.784906	hypo	SLC4A3	downstream
chr19	49973264	49973272	9	2	0.894546	0.79157	0.481938	0.256027	hyper	ALDH16A1	inside intron
chr2	28601328	28601647	320	8	0.907413	0.767487	0.466274	0.268141	hyper	FOSL2	upstream
chr8	83103352	83103892	541	11	0.820731	0.678899	0.381825	0.256108	hyper	SNX16	upstream
chr13	113689931	113690103	173	8	0.52444	0.622919	0.551184	0.723124	hypo	MCF2L	inside intron
chr9	78913057	78913747	691	6	0.20799	0.31376	0.537673	0.698582	hypo	RFK	downstream
chr4	99577767	99578092	326	7	0.668945	0.775758	0.729898	0.875827	hypo	TSPAN5	inside intron
chr8	20316657	20317960	1304	13	0.443562	0.613271	0.723117	0.859266	hypo	LZTS1	upstream
chr13	40764393	40764579	187	4	0.246593	0.379341	0.640003	0.768475	hypo	LOC646982	downstream
chr6	144001038	144001662	625	10	0.205004	0.401224	0.707153	0.836258	hypo	PHACTR2	inside intron
chr1	15136229	15137632	1404	14	0.83617	0.710665	0.558278	0.455621	hyper	KIAA1026	inside intron
chr13	19917965	19918162	198	4	0.782046	0.639731	0.702409	0.561957	hyper	LOC100101938	3'UTR
chr15	100593810	100594327	518	7	0.781215	0.667445	0.753262	0.640026	hyper	ADAMTS17	overlaps
chr8	126423000	126423463	464	4	0.445842	0.597518	0.659125	0.848747	hypo	TRIB1	upstream
chr9	116225793	116225893	101	0	0.208296	0.331268	NA	NA	NA	RGS3	inside intron
chr17	64942235	64942857	623	9	0.896166	0.729546	0.654179	0.502612	hyper	CACNG4	upstream
chr17	75605581	75606330	750	12	0.895122	0.582951	0.600119	0.489516	hyper	2021-09-09	downstream
chr8	4414709	4415903	1195	14	0.473784	0.706059	0.66396	0.775484	hypo	CSMD1	inside intron
chr19	13933597	13933888	292	10	0.299335	0.467214	0.708349	0.881252	hypo	ZSWIM4	inside intron
chr10	497093	497106	14	3	0.548026	0.459274	0.598757	0.466102	hyper	DIP2C	inside intron
chr8	95485717	95486255	539	11	0.527218	0.633621	0.594231	0.758986	hypo	RAD54B	5'UTR
chr4	15756284	15756847	564	7	0.746218	0.627146	0.570431	0.363831	hyper	BST1	downstream
chr13	101196987	101197280	294	9	0.43512	0.664304	0.788682	0.948303	hypo	A2LD1	upstream
chr19	35800550	35800611	62	5	0.53304	0.675387	0.738196	0.911523	hypo	MAG	inside intron
chr17	4938324	4938330	7	2	0.586374	0.48072	0.683655	0.52051	hyper	GPR172B	5'UTR
chr15	77314743	77315132	390	4	0.832077	0.725485	0.680711	0.520278	hyper	PSTPIP1	inside intron
chr7	67668294	67669022	729	12	0.418664	0.695002	0.711988	0.825131	hypo	STAG3L4	downstream
chr8	2584236	2584870	635	10	0.87498	0.711196	0.810926	0.667863	hyper	CSMD1	downstream
chr17	76713517	76714128	612	9	0.183446	0.318371	0.564545	0.731267	hypo	CYTH1	inside intron
chr9	125578581	125578814	234	9	0.776632	0.604738	0.442971	0.295177	hyper	PDCL	downstream
chr2	54199164	54199273	110	7	0.139499	0.346285	0.673725	0.832349	hypo	PSME4	promoter
chr6	1082537	1083075	539	8	0.315778	0.428164	0.523601	0.635596	hypo	LOC285768	3'UTR
chr18	47901869	47902208	340	8	0.106266	0.24411	0.424595	0.628511	hypo	SKA1	overlaps
chr11	116661664	116661704	41	5	0.639111	0.532836	0.683164	0.477397	hyper	APOA5	inside exon
chr22	20911259	20912131	873	8	0.725077	0.613933	0.62466	0.503506	hyper	MED15	inside intron
chr6	52170330	52170935	606	8	0.224005	0.359531	0.47837	0.676051	hypo	MCM3	upstream
chr13	44947294	44947541	248	10	0.428452	0.554713	0.74382	0.885861	hypo	SERP2	promoter
chr14	31342993	31343116	124	2	0.904584	0.790925	0.716232	0.615313	hyper	COCH	promoter
chr10	10839008	10839061	54	2	0.112142	0.251193	0.658061	0.756407	hypo	SFTA1P	promoter
chr21	46675928	46676135	208	9	0.887507	0.775692	0.73124	0.500897	hyper	POFUT2	downstream
chr5	74161124	74161333	210	9	0.480791	0.356549	0.392077	0.23033	hyper	FAM169A	5'UTR
chr10	134804418	134804429	12	2	0.862877	0.778838	0.838822	0.735306	hyper	C10orf93	upstream
chr7	55256016	55256469	454	13	0.781328	0.672478	0.508873	0.392845	hyper	EGFR	inside intron
chr10	93171277	93171982	706	10	0.15113	0.338376	0.683141	0.83063	hypo	HECTD2	inside intron
chr19	768849	768973	125	6	0.16204	0.319114	0.792615	0.905579	hypo	C19orf21	downstream
chr17	17644480	17644700	221	8	0.51834	0.632483	0.6342	0.782836	hypo	RAI1	5'UTR
chr22	42855417	42855709	293	6	0.342122	0.700239	0.601376	0.73451	hypo	NFAM1	upstream
chr22	42856065	42856204	140	3	0.436456	0.75021	0.662933	0.796701	hypo	NFAM1	upstream
chr19	41054942	41055058	117	2	0.27594	0.358564	0.287605	0.583671	hypo	SPTBN4	inside intron
chr2	2151260	2151483	224	3	0.520599	0.626609	0.736171	0.849179	hypo	MYT1L	5'UTR
chr2	106042187	106042788	602	10	0.817687	0.721171	0.580767	0.476177	hyper	FHL2	5'UTR
chr18	13235689	13236216	528	9	0.290605	0.403433	0.697622	0.813307	hypo	C18orf1	5'UTR
chr7	51715654	51715990	337	13	0.264219	0.444104	0.58958	0.710698	hypo	COBL	upstream
chr9	137175148	137175374	227	8	0.113937	0.229464	0.451323	0.599477	hypo	RXRA	upstream
chr19	46908807	46909093	287	7	0.452313	0.575854	0.488234	0.686478	hypo	CCDC8	downstream
chr19	1700602	1700840	239	7	0.288834	0.424803	0.543589	0.695504	hypo	TCF3	upstream
chr10	26910569	26911010	442	6	0.499139	0.645459	0.304695	0.500923	hypo	LOC731789	upstream
chr4	4163667	4164163	497	8	0.582394	0.75169	0.740702	0.854941	hypo	OTOP1	downstream
chr2	161297519	161297956	438	4	0.646198	0.770049	0.769295	0.921731	hypo	RBMS1	inside intron
chr5	178854037	178854323	287	11	0.786577	0.557808	0.815128	0.708797	hyper	ADAMTS2	upstream
chr1	234622683	234623253	571	10	0.319489	0.454768	0.374939	0.496134	hypo	TARBP1	upstream
chr6	26551262	26551330	69	1	0.209054	0.353001	0.36349	0.577301	hypo	HMGN4	downstream
chr20	5277346	5278217	872	13	0.44959	0.581167	0.659109	0.768051	hypo	PROKR2	downstream
chr12	54454031	54454150	120	3	0.373445	0.669969	0.273664	0.431853	hypo	FLJ12825	5'UTR
chr11	68612704	68612723	20	2	0.341276	0.452419	0.636735	0.857374	hypo	CPT1A	upstream
chr5	11248873	11249567	695	9	0.813694	0.702891	0.644314	0.513588	hyper	CTNND2	inside intron
chr7	158362983	158363106	124	3	0.561983	0.709406	0.473163	0.591852	hypo	PTPRN2	inside intron
chr9	139944539	139944719	181	3	0.665343	0.505983	0.635484	0.521917	hyper	ENTPD2	inside intron
chr9	136679342	136679925	584	11	0.727078	0.83554	0.816291	0.928211	hypo	VAV2	inside intron
chr8	11206468	11206769	302	6	0.289372	0.478601	0.445139	0.649759	hypo	TDH	5'UTR
chr16	69516238	69516590	353	12	0.155181	0.278469	0.666706	0.796777	hypo	CYB5B	downstream
chr13	50194461	50194488	28	3	0.637888	0.524337	0.748834	0.548595	hyper	ARL11	upstream
chr1	113934737	113935270	534	6	0.184026	0.338014	0.489111	0.617445	hypo	MAGI3	inside intron
chr18	74322735	74322845	111	3	0.173943	0.310583	0.77215	0.890878	hypo	LOC284276	downstream
chr2	1678826	1678958	133	3	0.684634	0.773751	0.787878	0.898694	hypo	PXDN	inside intron
chr9	37080876	37080993	118	3	0.351677	0.476714	0.594611	0.708141	hypo	ZCCHC7	upstream
chr5	137775563	137775705	143	5	0.304149	0.435093	0.568227	0.754611	hypo	REEP2	inside intron
chr7	149642499	149642848	350	8	0.743229	0.855895	0.796112	0.917936	hypo	ATP6V0E2	downstream
chr8	10268510	10268916	407	12	0.824601	0.702148	0.782612	0.675381	hyper	MSRA	inside intron
chr11	56913319	56913555	237	4	0.751088	0.642454	0.606937	0.475822	hyper	LRRC55	upstream
chr8	11600206	11600684	479	12	0.621843	0.725998	0.706314	0.830476	hypo	GATA4	inside intron
chr6	16180258	16180549	292	7	0.808591	0.666785	0.449507	0.288529	hyper	MYLIP	downstream
chr19	56215418	56215539	122	13	0.588073	0.43194	0.78287	0.677206	hyper	NLRP9	downstream
chr21	38366944	38366949	6	2	0.255654	0.360119	0.390101	0.503729	hypo	HLCS	upstream
chr12	114359881	114360331	451	8	0.851101	0.736407	0.786245	0.659058	hyper	RBM19	inside intron
chr7	140135592	140135711	120	10	0.363771	0.505857	0.679207	0.820024	hypo	RAB19	downstream
chr7	79083944	79084048	105	4	0.0505	0.156858	0.113054	0.254905	hypo	MAGI2	promoter
chr4	139903339	139904090	752	9	0.673795	0.786318	0.725796	0.866742	hypo	CCRN4L	upstream
chr19	36499721	36500129	409	7	0.253505	0.423156	0.303226	0.533141	hypo	ALKBH6	3'UTR
chr3	190641372	190642232	861	13	0.730514	0.846915	0.712651	0.849094	hypo	SNAR-I	downstream
chr12	133463388	133463679	292	9	0.263705	0.403276	0.480673	0.626462	hypo	CHFR	inside intron
chr2	112789201	112790027	827	11	0.228439	0.346066	0.368944	0.494787	hypo	MERTK	downstream
chr3	63899143	63899424	282	9	0.136525	0.272533	0.562065	0.723552	hypo	ATXN7	inside intron
chr8	21330653	21330996	344	4	0.771993	0.650861	0.602546	0.470697	hyper	GFRA2	downstream
chr14	103046359	103046371	13	2	0.549053	0.683459	0.713876	0.851789	hypo	RCOR1	upstream
chr15	72446641	72447080	440	9	0.578477	0.693356	0.665988	0.826652	hypo	GRAMD2	downstream
chr22	38859336	38859566	231	9	0.857358	0.737906	0.434949	0.299469	hyper	KDELR3	upstream
chr20	52681838	52681922	85	2	0.630477	0.531902	0.711535	0.577322	hyper	BCAS1	5'UTR
chr4	186559439	186559544	106	6	0.855803	0.697085	0.268611	0.158359	hyper	SORBS2	inside intron
chr7	64022588	64022785	198	5	0.209301	0.324265	0.393453	0.584922	hypo	ZNF680	inside intron
chr9	74384825	74384836	12	1	0.0370702	0.108858	0.160201	0.337567	hypo	TMEM2	promoter
chr11	32113767	32113975	209	13	0.252417	0.354224	0.610752	0.7188	hypo	RCN1	inside intron
chr10	30831368	30831527	160	5	0.78319	0.668904	0.689356	0.54935	hyper	LYZL2	downstream
chr13	20805380	20805637	258	9	0.457526	0.346683	0.292238	0.166633	hyper	GJB6	5'UTR
chr1	33077332	33077461	130	7	0.425415	0.570977	0.548064	0.727863	hypo	ZBTB8A	downstream
chr16	14448599	14448818	220	5	0.607678	0.502391	0.664614	0.537079	hyper	MIR365-1	downstream
chr7	101584633	101584670	38	3	0.386004	0.510978	0.674921	0.788077	hypo	CUX1	inside intron
chr1	205410310	205410332	23	3	0.826311	0.720232	0.473205	0.306625	hyper	MIR135B	downstream
chr6	166188750	166189501	752	9	0.62025	0.460494	0.458382	0.324636	hyper	PDE10A	upstream
chr19	49291390	49291484	95	4	0.365308	0.472589	0.540805	0.763008	hypo	BCAT2	downstream
chr10	71655504	71655974	471	10	0.714438	0.820308	0.776391	0.887747	hypo	COL13A1	inside intron
chr12	2893012	2893553	542	15	0.252256	0.351913	0.345036	0.446055	hypo	FKBP4	upstream
chr5	4581785	4582354	570	7	0.454024	0.647396	0.686485	0.863716	hypo	LOC340094	upstream
chr22	37582701	37583053	353	7	0.684953	0.560571	0.536238	0.372362	hyper	C1QTNF6	inside intron
chr3	11575736	11575996	261	8	0.326491	0.499806	0.773256	0.934372	hypo	ATG7	inside intron
chr10	130075470	130075879	410	8	0.729007	0.591544	0.611882	0.486633	hyper	MKI67	upstream
chr5	1948244	1948925	682	10	0.629969	0.746086	0.622163	0.748698	hypo	IRX4	upstream
chr19	3625620	3625991	372	7	0.385152	0.54196	0.454755	0.576706	hypo	C19orf29	inside intron
chr5	170170791	170171029	239	6	0.330971	0.461093	0.273054	0.473912	hypo	KCNIP1	downstream
chr15	26927286	26927650	365	12	0.462203	0.684585	0.689102	0.790935	hypo	GABRB3	inside intron
chr10	32633479	32633765	287	9	0.54992	0.665506	0.7161	0.860633	hypo	EPC1	inside intron
chr18	11955097	11955936	840	8	0.71556	0.586381	0.753076	0.619945	hyper	IMPA2	upstream
chr7	1285517	1285812	296	6	0.613249	0.477514	0.31206	0.196581	hyper	UNCX	downstream
chr13	113001033	113001348	316	6	0.593002	0.511554	0.316849	0.210076	hyper	C13orf28	upstream
chr6	90650415	90651274	860	12	0.186854	0.300811	0.672038	0.781754	hypo	BACH2	inside intron
chr8	106329994	106330058	65	8	0.0552498	0.204519	0.254979	0.473992	hypo	ZFPM2	promoter
chr8	61194236	61194408	173	5	0.0718634	0.157649	0.183476	0.284521	hypo	CA8	promoter
chr2	233534034	233534379	346	4	0.575199	0.725054	0.692474	0.793583	hypo	EFHD1	inside intron
chr8	8458536	8458755	220	5	0.292952	0.438154	0.649572	0.793287	hypo	CLDN23	upstream
chr22	43581727	43581811	85	7	0.368579	0.547671	0.603593	0.781334	hypo	TTLL12	inside intron
chr6	35338723	35339400	678	7	0.741696	0.635148	0.532128	0.375329	hyper	PPARD	5'UTR
chr2	105480026	105480110	85	4	0.116059	0.42365	0.0889465	0.222123	hypo	POU3F3	downstream
chr2	103465368	103466088	721	10	0.371281	0.489779	0.590129	0.725034	hypo	TMEM182	downstream
chr1	39254052	39254680	629	10	0.379315	0.494135	0.616026	0.725834	hypo	RRAGC	downstream
chr4	75857187	75857682	496	8	0.65008	0.766655	0.660272	0.820291	hypo	PARM1	promoter
chr20	24026339	24026755	417	8	0.803944	0.622756	0.775294	0.635362	hyper	GGTLC1	upstream
chr3	169385212	169385603	392	8	0.17445	0.460935	0.31204	0.512588	hypo	MECOM	upstream
chr10	109675479	109675789	311	7	0.77135	0.649932	0.549274	0.366502	hyper	SORCS1	upstream
chr18	24765665	24765781	117	4	0.46084	0.326309	0.365493	0.198702	hyper	CHST9	promoter
chr10	3580367	3581103	737	10	0.305496	0.527682	0.775593	0.8842	hypo	KLF6	downstream
chr19	36911925	36912056	132	4	0.179574	0.35426	0.551096	0.805181	hypo	ZFP82	promoter
chr20	3775868	3776061	194	3	0.560151	0.712221	0.381728	0.612365	hypo	CDC25B	promoter
chr2	166811481	166811677	197	3	0.733684	0.6267	0.712598	0.601209	hyper	TTC21B	promoter
chr15	40804295	40804360	66	5	0.0916394	0.201555	0.1068	0.283674	hypo	MRPL42P5	downstream
chr20	56078095	56078607	513	12	0.861566	0.727527	0.577946	0.453603	hyper	CTCFL	overlaps
chr5	138061285	138062072	788	11	0.414529	0.666712	0.815878	0.927783	hypo	CTNNA1	upstream
chr6	168756034	168756265	232	3	0.679131	0.79064	0.667455	0.804974	hypo	DACT2	upstream
chr6	158137532	158138014	483	8	0.530985	0.693089	0.700644	0.817987	hypo	ZDHHC14	downstream
chr6	169336797	169337246	450	13	0.443432	0.625553	0.721658	0.823081	hypo	SMOC2	downstream
chr19	50268521	50268584	64	5	0.806268	0.925465	0.693533	0.908195	hypo	AP2A1	promoter
chr22	34250114	34250425	312	3	0.361985	0.478877	0.363514	0.544584	hypo	LARGE	5'UTR
chr1	113392997	113393157	161	13	0.459352	0.573605	0.515305	0.645236	hypo	SLC16A1	downstream
chr9	111776550	111776782	233	4	0.0882766	0.239398	0.457011	0.657866	hypo	C9orf5	downstream
chr14	71605554	71605718	165	6	0.338368	0.535144	0.568157	0.757823	hypo	PCNX	downstream
chr10	133657693	133658279	587	12	0.0974411	0.247864	0.514407	0.63057	hypo	PPP2R2D	upstream
chr4	187589701	187589855	155	2	0.830615	0.72184	0.714014	0.621274	hyper	FAT1	inside intron
chr1	3137785	3138008	224	6	0.358173	0.455912	0.67148	0.793079	hypo	PRDM16	inside intron
chr13	112331315	112331403	89	3	0.209517	0.327269	0.426857	0.630625	hypo	C13orf16	downstream
chr9	137750212	137750719	508	9	0.531884	0.661365	0.663233	0.799352	hypo	COL5A1	downstream
chr1	14927310	14927461	152	6	0.839852	0.650328	0.443836	0.261437	hyper	KIAA1026	inside intron
chr1	5887847	5888138	292	6	0.556775	0.679655	0.668102	0.785161	hypo	NPHP4	downstream
chr17	78922196	78922337	142	7	0.464994	0.663053	0.695305	0.871687	hypo	RPTOR	inside intron
chr16	87018356	87018807	452	12	0.442704	0.565959	0.756871	0.870106	hypo	FBXO31	downstream
chr2	29044318	29044555	238	4	0.336088	0.547976	0.545843	0.699743	hypo	SPDYA	inside intron
chr17	77373280	77373313	34	1	0.578396	0.721323	0.635821	0.757537	hypo	HRNBP3	5'UTR
chr19	6587130	6587290	161	6	0.0923842	0.201888	0.265343	0.405196	hypo	CD70	inside intron
chr6	21887263	21888180	918	12	0.296772	0.412159	0.782184	0.892906	hypo	FLJ22536	5'UTR
chr15	34517932	34517988	57	2	0.321351	0.448134	0.390583	0.549	hypo	TMEM85	inside intron
chr9	15554542	15554798	257	4	0.87225	0.764749	0.703648	0.448438	hyper	C9orf93	5'UTR
chr22	50764670	50764848	179	3	0.478223	0.655757	0.468014	0.688756	hypo	FAM116B	inside intron
chr9	138290906	138291180	275	9	0.574188	0.722295	0.752291	0.869192	hypo	KIAA0649	upstream
chr10	121014044	121014364	321	5	0.433049	0.663314	0.780356	0.908955	hypo	GRK5	inside intron
chr9	71628114	71628264	151	4	0.925558	0.810626	0.493906	0.381445	hyper	PRKACG	inside exon
chr20	60009382	60009464	83	4	0.209084	0.344044	0.608017	0.733689	hypo	CDH4	inside intron
chr8	772956	772972	17	3	0.555362	0.709249	0.673938	0.763758	hypo	ERICH1	upstream
chr10	74086449	74086590	142	6	0.925982	0.783815	0.576029	0.379162	hyper	DNAJB12	downstream
chr17	65286177	65286431	255	5	0.251976	0.369377	0.574255	0.72615	hypo	HELZ	upstream
chr1	86622855	86623062	208	4	0.450301	0.5949	0.277403	0.424919	hypo	COL24A1	promoter
chr13	110528090	110528315	226	5	0.547262	0.654449	0.719371	0.823691	hypo	IRS2	upstream
chr1	100232821	100233097	277	7	0.463863	0.635732	0.618928	0.810422	hypo	FRRS1	promoter
chr2	219647936	219647967	32	2	0.495267	0.591796	0.581139	0.912227	hypo	CYP27A1	inside intron
chr12	3320163	3320583	421	7	0.770733	0.875396	0.74647	0.916864	hypo	TSPAN9	inside intron
chr2	235859413	235859603	191	5	0.420697	0.286969	0.333121	0.16652	hyper	SH3BP4	promoter
chr8	8746445	8746679	235	3	0.182033	0.275374	0.611214	0.727661	hypo	MFHAS1	inside intron
chr9	92518772	92518941	170	7	0.720953	0.591267	0.769348	0.613951	hyper	LOC100129066	downstream
chr3	13114130	13114441	312	8	0.0806696	0.271972	0.439439	0.632598	hypo	IQSEC1	inside intron
chr16	30484193	30484218	26	2	0.710672	0.575458	0.469581	0.289976	hyper	ITGAL	inside exon
chr9	26890709	26890937	229	7	0.59922	0.754525	0.739872	0.876064	hypo	C9orf82	inside intron
chr19	55971356	55971614	259	5	0.194865	0.323342	0.527861	0.711127	hypo	ISOC2	5'UTR
chr14	50053539	50053829	291	5	0.0549194	0.322743	0.319933	0.593313	hypo	RPS29	promoter
chr19	1361281	1361622	342	10	0.109408	0.257358	0.64851	0.785302	hypo	MUM1	5'UTR
chr5	170877387	170877508	122	5	0.322964	0.475372	0.595336	0.80013	hypo	FGF18	inside intron
chr6	108438297	108438300	4	2	0.298668	0.196199	0.168653	0.0558388	hyper	OSTM1	upstream
chr17	80357240	80357477	238	7	0.197568	0.35253	0.524058	0.685739	hypo	C17orf101	inside intron
chr4	40623322	40624274	953	8	0.717966	0.577333	0.656038	0.552838	hyper	RBM47	5'UTR
chr1	53556189	53556712	524	11	0.676299	0.802574	0.782328	0.896608	hypo	SLC1A7	overlaps
chr9	94477021	94477432	412	7	0.303039	0.447722	0.506675	0.710955	hypo	ROR2	downstream
chr17	76607601	76608233	633	12	0.225124	0.525402	0.720766	0.848444	hypo	DNAH17	upstream
chr8	19170557	19170730	174	4	0.295339	0.497866	0.224017	0.441426	hypo	SH2D4A	promoter
chr7	2926848	2927048	201	10	0.299742	0.414761	0.342828	0.526075	hypo	CARD11	downstream
chr3	51934061	51934254	194	1	0.590951	0.701317	0.670215	0.752412	hypo	IQCF1	inside intron
chr6	32086755	32086928	174	1	0.159329	0.261125	0.61096	0.760623	hypo	ATF6B	overlaps
chr2	238537145	238537692	548	8	0.448235	0.674039	0.66655	0.78126	hypo	LRRFIP1	inside intron
chr17	97558	98050	493	9	0.848403	0.692137	0.429463	0.281616	hyper	RPH3AL	inside intron
chr2	97281517	97281919	403	3	0.738879	0.621459	0.733078	0.550556	hyper	KIAA1310	inside intron
chr7	153128958	153129621	664	12	0.413175	0.646667	0.604815	0.744452	hypo	DPP6	upstream
chr22	23623505	23623584	80	0	0.585552	0.719728	NA	NA	NA	BCR	inside intron
chr15	29406747	29407141	395	9	0.320727	0.546667	0.530616	0.683468	hypo	APBA2	inside intron
chr19	47989777	47989827	51	4	0.855646	0.750381	0.66886	0.458472	hyper	NAPA	downstream
chr13	96206248	96206771	524	9	0.802655	0.61306	0.241423	0.117964	hyper	CLDN10	inside intron
chr15	93362304	93362731	428	11	0.401282	0.577272	0.680399	0.829342	hypo	CHD2	upstream
chr6	150218466	150218920	455	10	0.381733	0.508202	0.680761	0.789206	hypo	RAET1E	upstream
chr7	15727986	15728233	248	8	0.417055	0.310459	0.286024	0.159874	hyper	MEOX2	promoter
chr20	32978444	32979123	680	14	0.511078	0.655452	0.786365	0.897424	hypo	ITCH	5'UTR
chr2	120933827	120934775	949	7	0.77998	0.654162	0.542215	0.384382	hyper	EPB41L5	3'UTR
chr2	102858014	102858276	263	4	0.543278	0.666894	0.618921	0.776019	hypo	IL1RL2	downstream
chr1	229163511	229163650	140	7	0.894678	0.791063	0.443936	0.288915	hyper	RAB4A	upstream
chr18	77384973	77385574	602	11	0.697683	0.496251	0.43717	0.331257	hyper	CTDP1	upstream
chr3	47322813	47322982	170	6	0.748296	0.636727	0.75357	0.614617	hyper	KIF9	5'UTR
chr8	23583799	23583822	24	2	0.572566	0.464904	0.474058	0.359082	hyper	NKX2-6	upstream
chr6	164133820	164133974	155	5	0.783095	0.56394	0.56798	0.33077	hyper	QKI	downstream
chr5	178794973	178795525	553	6	0.672999	0.780712	0.75758	0.874213	hypo	ADAMTS2	upstream
chr12	113876047	113876087	41	3	0.666998	0.793436	0.726119	0.863989	hypo	SDSL	3'UTR
chr12	113875252	113875541	290	3	0.755327	0.855932	0.813272	0.922229	hypo	SDSL	inside intron
chr9	104248248	104248586	339	6	0.0439726	0.185839	0.107636	0.294657	hypo	C9orf125	5'UTR
chr5	95999412	95999437	26	2	0.258898	0.368081	0.538371	0.813033	hypo	CAST	inside intron
chr8	125984424	125984720	297	2	0.865205	0.724484	0.683808	0.487644	hyper	ZNF572	promoter
chr16	88976512	88976669	158	3	0.273186	0.401476	0.723475	0.866162	hypo	CBFA2T3	5'UTR
chr2	109335256	109335291	36	5	0.378449	0.531654	0.46566	0.698592	hypo	RANBP2	promoter
chr14	101012383	101012492	110	6	0.60441	0.718822	0.460278	0.727268	hypo	BEGAIN	inside intron
chr9	110350248	110350325	78	6	0.647745	0.558248	0.49696	0.337911	hyper	KLF4	upstream
chr19	36485261	36485319	59	6	0.162665	0.379982	0.264568	0.534032	hypo	SDHAF1	promoter
chr2	182755339	182755638	300	4	0.18777	0.295304	0.541103	0.742659	hypo	SSFA2	promoter
chr17	42637642	42637746	105	3	0.125507	0.292094	0.551004	0.638739	hypo	FZD2	downstream
chr4	3387263	3387383	121	6	0.829897	0.67539	0.448585	0.273831	hyper	RGS12	inside intron
chr9	114836452	114837143	692	11	0.416215	0.56134	0.686317	0.837475	hypo	SUSD1	inside intron
chr14	89507635	89508360	726	10	0.177652	0.320239	0.257683	0.417965	hypo	FOXN3	downstream
chr13	112772840	112772980	141	3	0.575241	0.711655	0.694479	0.828466	hypo	SOX1	downstream
chr8	94766196	94766657	462	11	0.109341	0.256584	0.326257	0.439729	hypo	TMEM67	promoter
chr17	14213191	14213383	193	7	0.109085	0.215967	0.46499	0.67421	hypo	HS3ST3B1	inside intron
chr12	131118784	131119221	438	9	0.274429	0.416792	0.407048	0.536521	hypo	RIMBP2	upstream
chr3	48482812	48482911	100	5	0.502489	0.616269	0.509646	0.8412	hypo	CCDC72	inside intron
chr7	55589259	55589644	386	9	0.576952	0.684055	0.826195	0.935396	hypo	VOPP1	inside intron
chr17	7531456	7531738	283	10	0.649978	0.761409	0.595187	0.730755	hypo	SHBG	5'UTR
chr3	13310262	13310609	348	8	0.575722	0.732426	0.731949	0.867312	hypo	NUP210	downstream
chr17	61600899	61601018	120	2	0.431341	0.314841	0.526174	0.34469	hyper	KCNH6	inside intron
chr10	60029867	60029927	61	3	0.404065	0.510079	0.48334	0.642098	hypo	CISD1	inside intron
chr15	94773387	94773490	104	1	0.887805	0.779333	0.233785	0.0853627	hyper	MCTP2	upstream
chr11	124040326	124040859	534	7	0.752104	0.532613	0.57343	0.404111	hyper	VWA5A	downstream
chr20	62079196	62079296	101	5	0.48525	0.654798	0.729632	0.839398	hypo	KCNQ2	inside intron
chr21	40746331	40746617	287	7	0.614119	0.726742	0.735397	0.874546	hypo	WRB	upstream
chr7	6616116	6616127	12	2	0.690178	0.853669	0.534957	0.700543	hypo	ZDHHC4	promoter
chr6	20024353	20024569	217	11	0.83833	0.727737	0.339994	0.22184	hyper	MBOAT1	downstream
chr6	37539051	37539195	145	4	0.668926	0.785132	0.623662	0.786776	hypo	MDGA1	downstream
chr12	66136546	66136674	129	6	0.228755	0.372669	0.797137	0.924894	hypo	RPSAP52	downstream
chr17	75956285	75956692	408	10	0.201689	0.531071	0.530359	0.679694	hypo	TNRC6C	upstream
chr7	99638423	99639186	764	8	0.803222	0.640474	0.317418	0.186182	hyper	ZKSCAN1	downstream
chr1	236557466	236557473	8	2	0.676639	0.772503	0.367899	0.484123	hypo	EDARADD	promoter
chr14	66257383	66257419	37	2	0.490378	0.393612	0.514329	0.411675	hyper	FUT8	downstream
chr10	135202469	135202796	328	7	0.811194	0.693442	0.591246	0.405036	hyper	PAOX	overlaps
chr20	21790094	21790199	106	1	0.506529	0.626315	0.610076	0.783548	hypo	PAX1	downstream
chr17	36815451	36815673	223	2	0.737998	0.623771	0.491899	0.37353	hyper	C17orf96	downstream
chr3	187562589	187563110	522	8	0.543564	0.652328	0.71292	0.829825	hypo	BCL6	upstream
chr8	80695634	80695687	54	3	0.501233	0.338124	0.55828	0.431665	hyper	HEY1	upstream
chr18	20714021	20714217	197	5	0.39181	0.590241	0.343826	0.495465	hypo	CABLES1	promoter
chr17	17509857	17510119	263	3	0.534446	0.656375	0.759884	0.86634	hypo	PEMT	upstream
chr7	157295747	157296182	436	7	0.6473	0.517215	0.392959	0.272465	hyper	PTPRN2	downstream
chr2	79007627	79008755	1129	11	0.109242	0.224827	0.538968	0.678113	hypo	REG3G	upstream
chr9	112891440	112891532	93	3	0.189193	0.310234	0.446766	0.759271	hypo	AKAP2	5'UTR
chr22	46828381	46828521	141	6	0.879419	0.777618	0.57297	0.426285	hyper	CELSR1	inside intron
chr6	130031806	130032172	367	9	0.126653	0.260441	0.369874	0.493809	hypo	ARHGAP18	promoter
chr20	61895711	61896169	459	13	0.431257	0.589927	0.702477	0.838044	hypo	FLJ16779	downstream
chr2	48647184	48647498	315	7	0.52707	0.713298	0.675226	0.816964	hypo	KLRAQ1	upstream
chr10	108016910	108017264	355	11	0.58106	0.707427	0.658928	0.785011	hypo	SORCS1	downstream
chr7	73096514	73096739	226	5	0.405016	0.582981	0.71337	0.832315	hypo	DNAJC30	3'UTR
chr16	29757788	29757868	81	5	0.773428	0.644549	0.418	0.200691	hyper	C16orf54	promoter
chr14	75801342	75801416	75	5	0.662354	0.545864	0.464553	0.298291	hyper	FOS	downstream
chr11	134406467	134406874	408	8	0.597355	0.413422	0.293814	0.177442	hyper	B3GAT1	upstream
chr18	71839473	71840132	660	11	0.614924	0.76839	0.660302	0.767717	hypo	C18orf55	downstream
chr1	155882255	155882589	335	5	0.534818	0.691024	0.560169	0.789098	hypo	KIAA0907	downstream
chr1	231726751	231726803	53	3	0.379584	0.499377	0.533584	0.656614	hypo	TSNAX-DISC1	5'UTR
chr12	95042973	95043150	178	2	0.410985	0.544297	0.462395	0.745678	hypo	TMCC3	inside intron
chr16	68670335	68670704	370	6	0.480686	0.58571	0.639406	0.770789	hypo	CDH3	upstream
chr20	52356873	52357149	277	9	0.770214	0.640123	0.492234	0.354495	hyper	SUMO1P1	downstream
chr4	111120883	111120939	57	4	0.722163	0.825077	0.590935	0.759155	hypo	ELOVL6	promoter
chr1	3650159	3650226	68	5	0.720578	0.833565	0.674507	0.817565	hypo	TP73	3'UTR
chr19	36627517	36627966	450	11	0.293687	0.397445	0.701053	0.824073	hypo	CAPNS1	upstream
chr17	34207255	34207663	409	9	0.745366	0.586165	0.736627	0.612392	hyper	CCL5	5'UTR
chr17	20811492	20811616	125	5	0.138606	0.304979	0.340995	0.460213	hypo	CCDC144NL	upstream
chr10	24496563	24496796	234	7	0.464379	0.593996	0.611542	0.716858	hypo	KIAA1217	5'UTR
chr19	46294504	46294847	344	5	0.738981	0.627012	0.442078	0.279826	hyper	DMWD	inside intron
chr6	44093906	44094050	145	4	0.466906	0.584733	0.514098	0.689078	hypo	MRPL14	5'UTR
chr4	36244082	36244638	557	7	0.752417	0.534361	0.243692	0.0636707	hyper	ARAP2	5'UTR
chr7	28994505	28994601	97	3	0.335631	0.470428	0.641695	0.846226	hypo	TRIL	3'UTR
chr1	6515864	6515907	44	8	0.0674985	0.17131	0.130775	0.306282	hypo	ESPN	inside intron
chr13	46189486	46190098	613	10	0.429644	0.284792	0.457395	0.348309	hyper	FAM194B	5'UTR
chr4	78077336	78077372	37	3	0.14271	0.245732	0.344359	0.468861	hypo	CCNG2	promoter
chr22	18639899	18640144	246	10	0.222119	0.399948	0.639661	0.74799	hypo	USP18	5'UTR
chr10	101314861	101315542	682	12	0.356465	0.5541	0.624535	0.730015	hypo	NKX2-3	downstream
chr7	98424090	98424161	72	3	0.169368	0.279003	0.575094	0.676576	hypo	TMEM130	downstream
chr9	131265923	131266280	358	7	0.456648	0.602427	0.444448	0.655499	hypo	GLE1	promoter
chr17	19429750	19429869	120	9	0.328662	0.469104	0.742019	0.86131	hypo	SLC47A1	upstream
chr5	171597356	171597870	515	7	0.480879	0.601813	0.620095	0.779335	hypo	STK10	inside intron
chr1	40255641	40255768	128	3	0.453365	0.594985	0.434239	0.692164	hypo	BMP8B	promoter
chr17	31587549	31588257	709	10	0.748476	0.60052	0.705057	0.602438	hyper	ACCN1	inside intron
chr13	44832951	44833838	888	10	0.809918	0.655464	0.550803	0.418276	hyper	SERP2	upstream
chr16	22332158	22332296	139	5	0.358213	0.489747	0.791175	0.913526	hypo	POLR3E	inside intron
chr1	247291046	247291374	329	5	0.547996	0.444557	0.327107	0.120769	hyper	C1orf229	upstream
chr11	35966140	35966402	263	10	0.0489928	0.151423	0.351221	0.470604	hypo	LDLRAD3	inside intron
chr22	19468251	19468313	63	3	0.358355	0.462038	0.535921	0.646979	hypo	CDC45L	inside intron
chr4	1160408	1160473	66	6	0.676046	0.813044	0.585848	0.790226	hypo	SPON2	downstream
chr9	139692082	139692169	88	2	0.598468	0.765352	0.681585	0.841075	hypo	KIAA1984	inside intron
chr17	8002960	8003572	613	5	0.894944	0.789137	0.836483	0.708328	hyper	ALOXE3	inside intron
chr3	173301762	173301920	159	3	0.297597	0.408143	0.319514	0.549993	hypo	NLGN1	5'UTR
chr7	80547964	80548228	265	7	0.0194197	0.0605507	0.0643329	0.20584	hypo	SEMA3C	5'UTR
chr8	19172126	19172216	91	5	0.100993	0.254402	0.123492	0.341027	hypo	SH2D4A	5'UTR
chr1	96716838	96717201	364	2	0.723152	0.595507	0.679876	0.557958	hyper	PTBP2	upstream
chr19	2341652	2341685	34	3	0.840497	0.752741	0.585438	0.391473	hyper	SPPL2B	inside intron
chr16	57294306	57294594	289	10	0.429018	0.569245	0.606645	0.712594	hypo	PLLP	inside intron
chr12	25054285	25054807	523	9	0.835549	0.697383	0.717309	0.559551	hyper	BCAT1	overlaps
chr16	88331965	88332191	227	5	0.181253	0.357799	0.594396	0.784026	hypo	ZNF469	upstream
chr2	619340	619713	374	9	0.724148	0.851022	0.762709	0.896807	hypo	TMEM18	downstream
chr4	146402135	146402262	128	2	0.256054	0.407859	0.275512	0.44138	hypo	SMAD1	promoter
chr3	49056379	49056575	197	8	0.314771	0.442864	0.356685	0.557412	hypo	DALRD3	5'UTR
chr7	1566267	1566558	292	10	0.481222	0.595061	0.629712	0.795635	hypo	MAFK	upstream
chr10	43836007	43836141	135	3	0.561882	0.682511	0.658269	0.787262	hypo	FXYD4	upstream
chr8	141501966	141502220	255	6	0.422616	0.531452	0.77784	0.890615	hypo	CHRAC1	upstream
chr18	20714707	20714901	195	8	0.163131	0.47199	0.0567734	0.167855	hypo	CABLES1	5'UTR
chr8	2015064	2015465	402	8	0.332478	0.482428	0.637632	0.766562	hypo	MYOM2	inside intron
chr8	33211595	33211734	140	2	0.367194	0.463106	0.712615	0.804396	hypo	FUT10	downstream
chr12	49502696	49502867	172	4	0.275008	0.412169	0.315819	0.499123	hypo	LMBR1L	inside intron
chr1	7765844	7765855	12	3	0.120625	0.217447	0.201207	0.321947	hypo	CAMTA1	inside intron
chr5	114194020	114194643	624	9	0.69408	0.578645	0.550882	0.446505	hyper	TRIM36	downstream
chr22	19706945	19707049	105	5	0.204025	0.30971	0.449233	0.656354	hypo	2021-09-05	inside intron
chr12	124993094	124993540	447	6	0.818407	0.59821	0.498395	0.31817	hyper	NCOR2	5'UTR
chr1	12138792	12139359	568	9	0.300578	0.469412	0.683123	0.823716	hypo	TNFRSF8	inside intron
chr11	44612986	44613430	445	5	0.544035	0.66268	0.494089	0.704479	hypo	CD82	5'UTR
chr20	1246049	1246100	52	3	0.706037	0.550791	0.666954	0.386363	hyper	SNPH	promoter
chr21	42213889	42214149	261	7	0.102545	0.289432	0.231655	0.395551	hypo	DSCAM	inside intron
chr9	91793942	91794081	140	6	0.739006	0.561897	0.463453	0.346304	hyper	SHC3	promoter
chr13	98769981	98770409	429	7	0.661147	0.82335	0.645902	0.764747	hypo	FARP1	upstream
chr15	66662262	66662572	311	6	0.598403	0.478252	0.374721	0.246133	hyper	TIPIN	upstream
chr18	74300450	74300462	13	3	0.319757	0.415664	0.51443	0.645407	hypo	LOC284276	downstream
chr16	9052443	9053006	564	8	0.680265	0.567558	0.573234	0.458237	hyper	USP7	inside intron
chr6	3903035	3903377	343	6	0.737799	0.614031	0.775963	0.661281	hyper	FAM50B	downstream
chr3	13697118	13697445	328	5	0.350462	0.514931	0.262038	0.45055	hypo	LOC285375	5'UTR
chr20	31035743	31036494	752	12	0.639708	0.770731	0.708007	0.819713	hypo	C20orf112	inside intron
chr10	50975879	50975984	106	4	0.80554	0.690736	0.64723	0.534913	hyper	OGDHL	upstream
chr5	87565603	87565686	84	3	0.572426	0.684256	0.416585	0.66894	hypo	TMEM161B	promoter
chr3	13919309	13919343	35	3	0.381201	0.511562	0.390221	0.569835	hypo	WNT7A	inside intron
chr5	114878738	114878829	92	4	0.326989	0.436889	0.546639	0.756684	hypo	FEM1C	inside exon
chr20	62008308	62008454	147	8	0.466148	0.361863	0.498196	0.374724	hyper	CHRNA4	upstream
chr5	67830015	67830368	354	7	0.308535	0.432065	0.618018	0.74896	hypo	PIK3R1	downstream
chr5	149543114	149543683	570	12	0.32143	0.525039	0.692785	0.796728	hypo	CDX1	upstream
chr1	16562372	16562461	90	3	0.752358	0.859733	0.501721	0.739871	hypo	C1orf89	inside intron
chr12	80081296	80081846	551	5	0.189688	0.337429	0.452287	0.578888	hypo	PAWR	inside intron
chr6	167120688	167121445	758	6	0.782468	0.602431	0.740455	0.607103	hyper	RPS6KA2	inside intron
chr4	6474782	6474800	19	3	0.297167	0.180342	0.2715	0.147829	hyper	PPP2R2C	promoter
chr19	46920402	46920653	252	11	0.297567	0.475574	0.680669	0.833699	hypo	CCDC8	upstream
chr19	38992604	38993077	474	7	0.639873	0.805408	0.752655	0.895897	hypo	RYR1	inside intron
chr1	19131810	19131916	107	7	0.749035	0.602341	0.664765	0.52608	hyper	TAS1R2	downstream
chr1	226322560	226322772	213	6	0.309649	0.446992	0.679661	0.790593	hypo	ACBD3	downstream
chr14	105066344	105066871	528	9	0.423672	0.573248	0.554171	0.684463	hypo	TMEM179	inside intron
chr12	104017280	104017362	83	4	0.555639	0.687973	0.705567	0.834339	hypo	STAB2	inside intron
chr22	38865020	38865250	231	9	0.182798	0.451433	0.728584	0.898939	hypo	KDELR3	inside intron
chr12	9393816	9393888	73	3	0.739275	0.854874	0.669066	0.768379	hypo	PZP	upstream
chr6	25991293	25991761	469	6	0.786757	0.674239	0.710599	0.542443	hyper	TRIM38	downstream
chr9	95363371	95363630	260	4	0.35732	0.484607	0.737277	0.849897	hypo	CENPP	inside intron
chr1	228603022	228603129	108	6	0.504669	0.666379	0.692203	0.845369	hypo	TRIM17	5'UTR
chr2	176943309	176943432	124	5	0.120439	0.223599	0.103084	0.202917	hypo	EVX2	downstream
chr11	1048481	1048595	115	8	0.715246	0.582322	0.599419	0.468798	hyper	MUC6	upstream
chr20	36532668	36532956	289	6	0.772478	0.678559	0.857422	0.681213	hyper	VSTM2L	inside intron
chr1	3058234	3058627	394	4	0.551605	0.423206	0.769506	0.639374	hyper	PRDM16	inside intron
chr2	241536500	241536565	66	1	0.314749	0.509798	0.799472	0.936875	hypo	CAPN10	inside intron
chr14	103577079	103577084	6	1	0.240561	0.363965	0.739206	0.88705	hypo	C14orf73	downstream
chr8	11425923	11426261	339	6	0.523421	0.62921	0.595037	0.713855	hypo	BLK	downstream
chr1	21966093	21966272	180	7	0.504397	0.616482	0.588642	0.740683	hypo	RAP1GAP	inside intron
chr2	97643046	97643324	279	3	0.363017	0.491923	0.711207	0.820056	hypo	FAM178B	5'UTR
chr15	31093492	31093586	95	6	0.515139	0.642351	0.523821	0.711908	hypo	MTMR15	upstream
chr10	38300490	38300498	9	2	0.0923944	0.239832	0.221413	0.44199	hypo	ZNF33A	5'UTR
chr10	129635019	129635774	756	11	0.336093	0.500179	0.758308	0.870473	hypo	CLRN3	downstream
chr17	36610614	36611115	502	7	0.0418461	0.191812	0.332892	0.511527	hypo	ARHGAP23	upstream
chr17	46678719	46679287	569	9	0.227681	0.740195	0.553393	0.770974	hypo	HOXB6	5'UTR
chr10	6389514	6389866	353	4	0.395057	0.63134	0.44105	0.694066	hypo	PRKCQ	downstream
chr1	147737207	147737302	96	9	0.326814	0.513028	0.618301	0.780077	hypo	NBPF11	upstream
chr19	8016682	8017093	412	11	0.444843	0.614276	0.630239	0.745261	hypo	ELAVL1	downstream
chr15	99139823	99140169	347	4	0.4574	0.576234	0.709414	0.821453	hypo	IGF1R	upstream
chr13	38682137	38682779	643	7	0.785688	0.675425	0.789707	0.684874	hyper	TRPC4	upstream
chr1	6778860	6779544	685	9	0.517725	0.662583	0.726461	0.851379	hypo	DNAJC11	upstream
chr12	111638667	111638758	92	4	0.339415	0.452912	0.599895	0.744636	hypo	CUX2	inside intron
chr3	113160637	113160640	4	2	0.234947	0.33564	0.5533	0.678282	hypo	WDR52	promoter
chr15	65341117	65341508	392	9	0.604401	0.45709	0.632788	0.515231	hyper	OSTbeta	promoter
chr5	146638544	146639188	645	10	0.631938	0.753074	0.603535	0.722237	hypo	STK32A	inside intron
chr9	112533406	112534465	1060	9	0.353733	0.455008	0.617404	0.730947	hypo	PALM2	inside intron
chr7	155796212	155796805	594	8	0.445966	0.679167	0.725842	0.838913	hypo	SHH	upstream
chr14	105914740	105914912	173	5	0.471057	0.577308	0.719509	0.895978	hypo	MTA1	inside intron
chr3	35682015	35682084	70	3	0.694615	0.813969	0.5046	0.661193	hypo	ARPP-21	promoter
chr6	74008739	74009002	264	5	0.328156	0.620687	0.716572	0.879214	hypo	C6orf147	3'UTR
chr22	32058635	32058705	71	4	0.269023	0.407136	0.295169	0.488857	hypo	C22orf30	downstream
chr14	99739453	99739583	131	3	0.0285004	0.134274	0.0361703	0.177609	hypo	BCL11B	promoter
chr10	81870209	81870540	332	9	0.378348	0.489004	0.77938	0.892989	hypo	C10orf57	downstream
chr5	67830717	67831187	471	9	0.395799	0.505745	0.6885	0.788803	hypo	PIK3R1	downstream
chr10	86016702	86016735	34	4	0.260334	0.397276	0.554521	0.656388	hypo	RGR	inside intron
chr5	14012090	14012340	251	3	0.134328	0.250009	0.249189	0.544425	hypo	DNAH5	upstream
chr8	124194387	124194782	396	5	0.64295	0.500073	0.561649	0.399117	hyper	FAM83A	5'UTR
chr14	104162639	104163122	484	8	0.148473	0.279424	0.548432	0.739095	hypo	KLC1	inside intron
chr18	37379843	37380139	297	2	0.128499	0.234285	0.219203	0.331833	hypo	LOC647946	upstream
chr13	102567267	102567293	27	3	0.892381	0.730467	0.507581	0.341781	hyper	FGF14	inside intron
chr19	3423938	3424214	277	9	0.257411	0.41838	0.698206	0.847134	hypo	NFIC	inside intron
chr20	58031647	58031847	201	1	0.621425	0.721298	0.659559	0.800947	hypo	EDN3	downstream
chr11	121594426	121594807	382	6	0.319985	0.4971	0.667767	0.802456	hypo	SORL1	downstream
chr15	48624954	48625131	178	4	0.348424	0.237674	0.353003	0.247389	hyper	DUT	inside intron
chr2	69613202	69613343	142	3	0.0306386	0.148303	0.135258	0.251193	hypo	GFPT1	inside intron
chr7	98298894	98299155	262	7	0.488818	0.653557	0.68616	0.814666	hypo	NPTX2	downstream
chr6	167070428	167071131	704	9	0.65112	0.461096	0.277102	0.14463	hyper	RPS6KA2	inside intron
chr8	140946042	140946142	101	4	0.906965	0.812977	0.657385	0.501419	hyper	TRAPPC9	inside intron
chr22	40634876	40635179	304	7	0.412574	0.62683	0.726368	0.854666	hypo	TNRC6B	inside intron
chr13	80912043	80912389	347	8	0.0747673	0.354548	0.723833	0.848286	hypo	SPRY2	5'UTR
chr17	78411330	78411819	490	10	0.432731	0.636397	0.775808	0.879175	hypo	FLJ35220	3'UTR
chr17	74705685	74705693	9	2	0.0686175	0.287316	0.66813	0.828753	hypo	MXRA7	inside intron
chr20	52517485	52517768	284	5	0.249086	0.365356	0.611945	0.817908	hypo	SUMO1P1	upstream
chr1	11540891	11541720	830	8	0.430176	0.696788	0.629696	0.777683	hypo	PTCHD2	5'UTR
chr8	11873111	11873178	68	2	0.616641	0.713363	0.379606	0.524442	hypo	DEFB134	upstream
chr21	46409526	46409903	378	10	0.606535	0.778878	0.780927	0.897533	hypo	NCRNA00162	downstream
chr21	47581275	47581359	85	8	0.614908	0.95095	0.761276	0.905626	hypo	C21orf56	inside exon
chr3	44035566	44036098	533	8	0.751082	0.623917	0.436521	0.32128	hyper	MIR138-1	upstream
chr5	132362874	132362900	27	2	0.296529	0.41617	0.449147	0.554549	hypo	ZCCHC10	promoter
chr5	176107505	176107572	68	5	0.297927	0.162406	0.372037	0.178612	hyper	TSPAN17	downstream
chr9	134460356	134460445	90	5	0.875714	0.777432	0.551856	0.324638	hyper	RAPGEF1	inside intron
chr7	157462664	157463273	610	7	0.193558	0.417476	0.618651	0.835087	hypo	PTPRN2	inside intron
chr13	28534055	28534173	119	10	0.17328	0.494104	0.276875	0.447933	hypo	CDX2	downstream
chr14	100126852	100126884	33	1	0.844297	0.699439	0.444486	0.292684	hyper	HHIPL1	inside intron
chr11	3254011	3254212	202	8	0.47012	0.644352	0.716241	0.834716	hypo	MRGPRE	promoter
chr3	172168082	172168122	41	2	0.347217	0.458315	0.366575	0.483324	hypo	GHSR	promoter
chr17	17645150	17645343	194	7	0.259017	0.379565	0.660922	0.806095	hypo	RAI1	5'UTR
chr15	81450415	81450519	105	2	0.679007	0.799648	0.824866	0.938038	hypo	C15orf26	downstream
chr19	13392719	13392885	167	8	0.376041	0.259928	0.463751	0.35267	hyper	CACNA1A	inside intron
chr7	1143031	1143378	348	9	0.925304	0.827568	0.787602	0.68571	hyper	C7orf50	inside intron
chr1	143998347	143998941	595	6	0.26754	0.402203	0.493684	0.644405	hypo	FAM72D	upstream
chr7	132006103	132006718	616	10	0.647203	0.76193	0.731047	0.841963	hypo	PLXNA4	inside intron
chr10	50506843	50507003	161	9	0.274435	0.38414	0.762993	0.872124	hypo	C10orf71	promoter
chr11	70015037	70015160	124	3	0.661908	0.550557	0.613228	0.480611	hyper	ANO1	5'UTR
chr12	49759444	49759572	129	4	0.903222	0.774435	0.577877	0.314873	hyper	SPATS2	promoter
chr14	77685843	77686005	163	9	0.448225	0.558646	0.614018	0.750417	hypo	TMEM63C	overlaps
chr1	95393616	95393944	329	5	0.14352	0.29548	0.725521	0.847552	hypo	CNN3	promoter
chr2	233915913	233916495	583	7	0.412768	0.544866	0.536901	0.65017	hypo	INPP5D	upstream
chr9	132114924	132115040	117	5	0.387612	0.498423	0.189783	0.473574	hypo	C9orf106	downstream
chr16	21675759	21675901	143	4	0.515584	0.360954	0.529195	0.367797	hyper	METTL9	downstream
chr8	53451820	53452594	775	8	0.665036	0.770122	0.78803	0.896063	hypo	FAM150A	overlaps
chr1	35586111	35586236	126	6	0.435201	0.539106	0.398646	0.557944	hypo	ZMYM1	downstream
chr1	160951094	160951207	114	8	0.624505	0.493063	0.58635	0.476669	hyper	F11R	downstream
chr17	6558815	6558981	167	8	0.167788	0.339148	0.431906	0.611595	hypo	C17orf100	downstream
chr5	36776778	36777357	580	10	0.533455	0.655318	0.617572	0.739011	hypo	SLC1A3	downstream
chr1	5660620	5661065	446	7	0.588136	0.758174	0.665911	0.791525	hypo	NPHP4	downstream
chr10	15211856	15212290	435	9	0.801215	0.526241	0.338529	0.222264	hyper	NMT2	promoter
chr16	89453528	89453808	281	6	0.923152	0.779288	0.795932	0.635853	hyper	ANKRD11	5'UTR
chr7	64338092	64338205	114	6	0.24195	0.357004	0.312911	0.466763	hypo	LOC168474	upstream
chr9	31357843	31358438	596	11	0.802617	0.687357	0.804281	0.678935	hyper	ACO1	upstream
chr19	39183272	39183628	357	5	0.12521	0.342745	0.420925	0.587816	hypo	ACTN4	inside intron
chr1	67615101	67615635	535	7	0.245415	0.345999	0.445049	0.562733	hypo	IL23R	upstream
chr10	125320375	125320864	490	3	0.624229	0.745992	0.639678	0.747469	hypo	GPR26	upstream
chr3	183993360	183993571	212	6	0.317938	0.443817	0.458294	0.595514	hypo	ECE2	inside intron
chr2	112938991	112939057	67	3	0.638303	0.495541	0.596987	0.317994	hyper	FBLN7	inside intron
chr9	93461009	93461231	223	3	0.578838	0.686202	0.610284	0.705513	hypo	DIRAS2	upstream
chr1	173572273	173572899	627	10	0.324914	0.517354	0.647699	0.75551	hypo	SLC9A11	promoter
chr20	49667072	49667525	454	7	0.271578	0.388102	0.514469	0.641511	hypo	KCNG1	upstream
chr1	16870623	16870927	305	9	0.607931	0.745013	0.684014	0.800034	hypo	NBPF1	downstream
chr10	72691552	72691678	127	4	0.904372	0.818138	0.619564	0.507582	hyper	PCBD1	upstream
chr3	71487298	71487990	693	7	0.371661	0.534771	0.728255	0.853086	hypo	FOXP1	5'UTR
chr10	72692040	72692441	402	8	0.893901	0.697255	0.668385	0.567534	hyper	PCBD1	upstream
chr14	91696151	91696662	512	5	0.840975	0.719335	0.655511	0.475803	hyper	GPR68	downstream
chr1	201642730	201642967	238	4	0.701038	0.562309	0.619678	0.472516	hyper	NAV1	inside intron
chr22	43659434	43659543	110	5	0.318264	0.192852	0.195217	0.0903145	hyper	SCUBE1	inside intron
chr7	154982709	154982822	114	7	0.248865	0.392414	0.493285	0.619915	hypo	HTR5A	downstream
chr2	36586028	36586710	683	9	0.0990423	0.244653	0.511677	0.655456	hypo	CRIM1	inside intron
chr6	167163846	167164121	276	6	0.824972	0.692599	0.598788	0.478473	hyper	RPS6KA2	inside intron
chr18	19631128	19631702	575	9	0.557483	0.671723	0.768858	0.870381	hypo	GATA6	upstream
chr7	128000466	128000560	95	3	0.242646	0.458733	0.199166	0.531162	hypo	PRRT4	5'UTR
chr12	2185247	2185290	44	3	0.122224	0.261	0.773367	0.879202	hypo	CACNA1C	inside intron
chr1	25917513	25917639	127	3	0.407398	0.598804	0.720612	0.854739	hypo	LDLRAP1	downstream
chr3	124771176	124771904	729	7	0.153285	0.266317	0.375655	0.578847	hypo	HEG1	inside intron
chr3	18372581	18372951	371	10	0.672023	0.796886	0.769252	0.901008	hypo	SATB1	downstream
chr13	103051925	103052110	186	6	0.212375	0.388081	0.251253	0.42858	hypo	FGF14	inside intron
chr2	3726317	3726620	304	10	0.391795	0.609255	0.743873	0.853648	hypo	ALLC	inside intron
chr1	181104287	181104622	336	7	0.432098	0.32511	0.653049	0.52908	hyper	IER5	downstream
chr15	86285190	86285501	312	8	0.317089	0.567998	0.727718	0.846086	hypo	AKAP13	inside intron
chr6	107813585	107814019	435	8	0.0449285	0.196814	0.434328	0.57441	hypo	SOBP	inside intron
chr5	55487310	55487700	391	5	0.883945	0.755241	0.773094	0.611791	hyper	ANKRD55	inside intron
chr19	51050344	51050542	199	4	0.232664	0.391275	0.712858	0.886465	hypo	LRRC4B	inside intron
chr22	30643507	30643816	310	6	0.778262	0.65197	0.415746	0.290588	hyper	LIF	promoter
chr9	97684621	97684658	38	2	0.107448	0.273845	0.625043	0.743349	hypo	C9orf3	inside intron
chr9	101338180	101338212	33	4	0.82649	0.72596	0.543593	0.350251	hyper	GABBR2	inside intron
chr20	35089135	35089174	40	2	0.424972	0.551373	0.510958	0.648137	hypo	DLGAP4	inside intron
chr1	9406250	9406690	441	7	0.470423	0.578053	0.739291	0.8571	hypo	SPSB1	5'UTR
chr4	1235735	1235939	205	10	0.600378	0.740097	0.781816	0.907246	hypo	CTBP1	5'UTR
chr4	185307045	185307242	198	4	0.831729	0.724626	0.513618	0.33933	hyper	IRF2	downstream
chr10	93643678	93644275	598	10	0.121084	0.289663	0.709183	0.836239	hypo	TNKS2	downstream
chr16	477380	477463	84	7	0.186611	0.364389	0.429673	0.57888	hypo	RAB11FIP3	inside intron
chr11	62492700	62492762	63	7	0.160025	0.295317	0.48424	0.644004	hypo	HNRNPUL2	inside intron
chr11	49229583	49229647	65	2	0.236577	0.102368	0.369824	0.198385	hyper	FOLH1	inside intron
chr19	18745795	18745990	196	9	0.519629	0.661444	0.65021	0.774957	hypo	KLHL26	promoter
chr7	156702195	156702412	218	2	0.391909	0.25953	0.573576	0.273274	hyper	LMBR1	upstream
chr6	166189902	166190165	264	5	0.78323	0.667269	0.653957	0.4839	hyper	PDE10A	upstream
chr17	77714614	77714713	100	4	0.378508	0.493052	0.470809	0.7234	hypo	ENPP7	3'UTR
chr7	51226418	51226555	138	6	0.501211	0.632916	0.658311	0.784897	hypo	COBL	inside intron
chr10	71184457	71184679	223	5	0.863348	0.759201	0.769594	0.621067	hyper	TACR2	upstream
chr7	1506979	1507010	32	2	0.585719	0.688052	0.655886	0.822852	hypo	INTS1	downstream
chr6	146286421	146286516	96	3	0.869466	0.769026	0.474322	0.334077	hyper	SHPRH	promoter
chr8	22045830	22046126	297	7	0.334893	0.475677	0.741477	0.890587	hypo	BMP1	inside intron
chr12	115172440	115172748	309	8	0.673189	0.564688	0.524962	0.364361	hyper	TBX3	upstream
chr16	89454132	89454148	17	3	0.856684	0.758449	0.798674	0.604574	hyper	ANKRD11	5'UTR
chr16	54325829	54326018	190	8	0.812619	0.666044	0.255711	0.154996	hyper	IRX3	upstream
chr6	44235085	44235116	32	2	0.508166	0.606357	0.631673	0.831539	hypo	NFKBIE	promoter
chr1	44016357	44016447	91	3	0.46682	0.630075	0.455514	0.596786	hypo	PTPRF	inside intron
chr11	47487736	47488253	518	9	0.385708	0.519689	0.638473	0.772133	hypo	CUGBP1	downstream
chr17	2415871	2415945	75	5	0.499264	0.663865	0.355022	0.562535	hypo	METT10D	promoter
chr12	114836352	114836658	307	10	0.592174	0.188275	0.173636	0.0654253	hyper	TBX5	overlaps
chr9	116821141	116821614	474	6	0.478124	0.589755	0.751924	0.865117	hypo	AMBP	downstream
chr6	29432282	29433471	1190	8	0.612766	0.762731	0.636171	0.748463	hypo	OR2H1	downstream
chr15	86859474	86859726	253	7	0.603634	0.504588	0.54489	0.409228	hyper	AGBL1	inside intron
chr14	64107613	64107644	32	2	0.324166	0.431313	0.410721	0.56172	hypo	WDR89	5'UTR
chr9	110349870	110349947	78	6	0.678231	0.567938	0.454477	0.33619	hyper	KLF4	upstream
chr16	4819345	4819471	127	4	0.475723	0.5933	0.411046	0.568002	hypo	ZNF500	promoter
chr2	240277557	240277938	382	4	0.56606	0.688729	0.719305	0.836206	hypo	HDAC4	5'UTR
chr19	5557721	5558036	316	5	0.401657	0.522406	0.62685	0.741483	hypo	PLAC2	downstream
chr1	24446893	24447129	237	7	0.379434	0.491076	0.651504	0.78294	hypo	IL22RA1	3'UTR
chr7	135486785	135487056	272	3	0.438734	0.554644	0.554935	0.7214	hypo	FAM180A	upstream
chr15	96875501	96875538	38	6	0.0353635	0.222212	0.0489563	0.232776	hypo	NR2F2	inside exon
chr16	10646753	10647001	249	6	0.748342	0.578116	0.467017	0.340205	hyper	EMP2	5'UTR
chr20	10350425	10350821	397	7	0.518779	0.623775	0.758828	0.868759	hypo	MKKS	downstream
chr4	122457413	122458246	834	7	0.739908	0.616823	0.825332	0.723579	hyper	ANXA5	downstream
chr11	45827374	45827439	66	4	0.268409	0.458855	0.302632	0.491368	hypo	SLC35C1	inside exon
chr7	125200219	125200691	473	5	0.660849	0.545343	0.487605	0.349272	hyper	POT1	upstream
chr21	46713341	46713348	8	2	0.499783	0.6442	0.570247	0.760597	hypo	LOC642852	5'UTR
chr2	99319262	99319898	637	7	0.431358	0.555849	0.648482	0.766109	hypo	MGAT4A	inside intron
chr5	135467578	135467701	124	2	0.885808	0.775464	0.630797	0.384606	hyper	SMAD5OS	3'UTR
chr12	47219361	47219710	350	10	0.34569	0.477099	0.571068	0.6921	hypo	SLC38A4	5'UTR
chr3	194205646	194205734	89	1	0.827852	0.716667	0.704674	0.531349	hyper	ATP13A3	upstream
chr2	223918669	223918811	143	1	0.065046	0.266207	0.565895	0.764998	hypo	KCNE4	3'UTR
chr18	75779163	75779557	395	8	0.673059	0.780226	0.670482	0.776933	hypo	GALR1	downstream
chr2	102654427	102654712	286	5	0.368743	0.472572	0.690279	0.848893	hypo	IL1R2	downstream
chr6	164133139	164133287	149	4	0.681404	0.411109	0.466653	0.24676	hyper	QKI	downstream
chr2	69665132	69665291	160	6	0.231086	0.361291	0.421181	0.605963	hypo	NFU1	promoter
chr6	108435564	108435666	103	4	0.798257	0.675663	0.182255	0.0590846	hyper	OSTM1	upstream
chr3	127176616	127176697	82	3	0.387315	0.492443	0.327131	0.564045	hypo	TPRA1	downstream
chr10	44162674	44162712	39	4	0.117012	0.293476	0.086592	0.314638	hypo	ZNF32	upstream
chr12	112621527	112621886	360	8	0.708944	0.834188	0.816276	0.937477	hypo	C12orf51	inside intron
chr6	34452444	34453085	642	9	0.829126	0.721478	0.71996	0.604602	hyper	PACSIN1	5'UTR
chr10	21798966	21799015	50	8	0.386372	0.595694	0.438221	0.602235	hypo	C10orf140	downstream
chr9	139076658	139076848	191	6	0.540152	0.691938	0.578223	0.709693	hypo	LHX3	downstream
chr1	93249141	93249352	212	5	0.313664	0.453603	0.698061	0.845921	hypo	EVI5	inside intron
chr20	61146905	61147005	101	6	0.516223	0.629448	0.50831	0.662906	hypo	C20orf200	5'UTR
chr12	6735905	6736017	113	6	0.512943	0.632996	0.739161	0.879806	hypo	LPAR5	5'UTR
chr1	11410287	11410513	227	8	0.404773	0.259283	0.369371	0.259869	hyper	UBIAD1	downstream
chr2	43278164	43278648	485	8	0.638439	0.776382	0.719769	0.83173	hypo	ZFP36L2	downstream
chr7	72756523	72756870	348	8	0.374118	0.476928	0.680482	0.81548	hypo	FKBP6	overlaps
chr19	10427287	10427295	9	2	0.506047	0.665319	0.520033	0.754255	hypo	RAVER1	3'UTR
chr16	86492250	86492583	334	7	0.438091	0.535065	0.664931	0.780127	hypo	FOXF1	upstream
chr20	32419885	32420511	627	9	0.43902	0.587884	0.731201	0.84612	hypo	CHMP4B	inside intron
chr2	30671149	30671263	115	3	0.383062	0.523097	0.522851	0.680553	hypo	LCLAT1	5'UTR
chr2	231823330	231823898	569	4	0.718027	0.58452	0.652484	0.393034	hyper	GPR55	upstream
chr8	842934	843035	102	1	0.407241	0.607655	0.666668	0.74707	hypo	ERICH1	upstream
chr16	58277920	58278515	596	10	0.437808	0.582179	0.697024	0.800021	hypo	CCDC113	upstream
chr2	47499023	47499091	69	3	0.389878	0.53398	0.627649	0.775862	hypo	CALM2	upstream
chr7	1679610	1679933	324	8	0.525413	0.739873	0.687147	0.796149	hypo	TFAMP1	downstream
chr2	17723645	17723972	328	5	0.75842	0.652827	0.544999	0.390703	hyper	VSNL1	5'UTR
chr3	171758770	171758805	36	2	0.00858109	0.16079	0.0302221	0.211255	hypo	FNDC3B	5'UTR
chr18	13869501	13869548	48	3	0.379255	0.499853	0.366402	0.497153	hypo	MC2R	downstream
chr5	170059156	170059204	49	3	0.298258	0.4314	0.490892	0.617352	hypo	KCNIP1	inside intron
chr1	234999387	234999678	292	6	0.182595	0.331462	0.632892	0.754949	hypo	IRF2BP2	upstream
chr10	131651343	131651931	589	8	0.413183	0.548411	0.489683	0.628063	hypo	EBF3	inside intron
chr12	49943364	49943434	71	6	0.315741	0.456015	0.53874	0.698521	hypo	KCNH3	overlaps
chr1	156076770	156077162	393	6	0.299205	0.432277	0.580308	0.790409	hypo	LMNA	upstream
chr5	173931256	173931577	322	9	0.484301	0.623255	0.588955	0.711256	hypo	MSX2	upstream
chr10	72828500	72828511	12	2	0.386567	0.494711	0.685262	0.805604	hypo	UNC5B	upstream
chr1	240161917	240162569	653	8	0.825735	0.648265	0.745396	0.644842	hyper	CHRM3	downstream
chr20	56203437	56203613	177	6	0.192369	0.397305	0.323793	0.506013	hypo	ZBP1	upstream
chr21	43739259	43739335	77	3	0.763521	0.678972	0.555603	0.306092	hyper	TFF3	upstream
chr10	134801671	134801853	183	8	0.0882757	0.190178	0.660273	0.784382	hypo	C10orf93	upstream
chr9	111577961	111578826	866	7	0.800225	0.69242	0.662254	0.552128	hyper	ACTL7B	downstream
chr10	112256324	112256640	317	7	0.771038	0.599988	0.417314	0.304643	hyper	DUSP5	promoter
chr13	24554595	24554724	130	1	0.206051	0.326094	0.462395	0.556489	hypo	C1QTNF9B	upstream
chr7	66023658	66023749	92	3	0.576343	0.729351	0.705401	0.857359	hypo	LOC493754	3'UTR
chr2	467557	467594	38	4	0.404178	0.602209	0.400203	0.61246	hypo	FAM150B	upstream
chr12	9600045	9600060	16	2	0.178145	0.295099	0.157857	0.383977	hypo	DDX12	5'UTR
chr13	114054748	114054955	208	7	0.55087	0.731257	0.784702	0.890297	hypo	ADPRHL1	downstream
chr15	83669603	83669924	322	3	0.484486	0.589899	0.564762	0.703357	hypo	C15orf40	inside intron
chr1	156473695	156473710	16	1	0.413439	0.307293	0.518314	0.181454	hyper	MEF2D	upstream
chr10	124712882	124713071	190	5	0.555441	0.669914	0.628373	0.762396	hypo	C10orf88	inside intron
chr21	45434161	45434411	251	7	0.720273	0.600594	0.275285	0.164861	hyper	TRAPPC10	inside intron
chr8	29205361	29205444	84	7	0.924973	0.704369	0.337866	0.222093	hyper	DUSP4	5'UTR
chr2	7173996	7174092	97	4	0.556335	0.700305	0.758586	0.850257	hypo	RNF144A	inside intron
chr2	135477208	135477251	44	4	0.498127	0.62769	0.392064	0.605744	hypo	TMEM163	promoter
chr18	267131	267207	77	3	0.43486	0.546705	0.468504	0.702784	hypo	THOC1	inside intron
chr21	46290049	46290193	145	2	0.366463	0.473816	0.574379	0.688075	hypo	PTTG1IP	inside intron
chr10	530435	530768	334	9	0.402557	0.618529	0.604519	0.714436	hypo	DIP2C	inside intron
chr12	31957399	31957695	297	7	0.803059	0.668024	0.813396	0.70015	hyper	H3F3C	upstream
chr17	59329306	59329617	312	4	0.383341	0.489117	0.444124	0.554137	hypo	BCAS3	inside intron
chr6	41438559	41438868	310	6	0.339287	0.226025	0.343881	0.190021	hyper	FOXP4	upstream
chr1	21936352	21936835	484	5	0.869194	0.677533	0.674244	0.514135	hyper	RAP1GAP	overlaps
chr6	90527399	90527807	409	4	0.820503	0.704597	0.82572	0.606402	hyper	MDN1	inside intron
chr11	67594713	67595082	370	6	0.520346	0.630091	0.493353	0.661795	hypo	LOC645332	upstream
chr9	6703318	6703409	92	5	0.922077	0.827705	0.680168	0.580424	hyper	KDM4C	upstream
chr2	228630660	228630868	209	4	0.11077	0.296212	0.482726	0.670896	hypo	CCL20	upstream
chr2	48011820	48011895	76	8	0.432212	0.623786	0.599957	0.758144	hypo	MSH6	inside intron
chr17	36641717	36641981	265	8	0.379607	0.494047	0.651976	0.773126	hypo	ARHGAP23	inside intron
chr4	52808401	52808725	325	4	0.465981	0.590623	0.749325	0.860546	hypo	DCUN1D4	downstream
chr22	37803328	37803662	335	10	0.66884	0.787515	0.786424	0.903244	hypo	ELFN2	5'UTR
chr2	70025737	70025951	215	6	0.366185	0.264715	0.576383	0.378868	hyper	ANXA4	inside intron
chr10	131599275	131599912	638	10	0.568135	0.712702	0.783968	0.888693	hypo	MGMT	downstream
chr19	42051492	42051820	329	5	0.687646	0.588542	0.558387	0.396239	hyper	CEACAM21	upstream
chr5	3589693	3589852	160	3	0.65406	0.545298	0.444633	0.283715	hyper	IRX1	upstream
chr17	72048495	72048872	378	8	0.585225	0.719136	0.648417	0.777062	hypo	RPL38	upstream
chr2	139537641	139537741	101	4	0.0125588	0.134887	0.0326149	0.156809	hypo	NXPH2	inside intron
chr13	76124524	76124620	97	4	0.17375	0.0551006	0.296454	0.1026	hyper	UCHL3	inside intron
chr1	46147226	46147617	392	5	0.5509	0.653499	0.630594	0.80998	hypo	GPBP1L1	5'UTR
chr2	3642188	3642263	76	4	0.80863	0.692003	0.698719	0.597372	hyper	COLEC11	promoter
chr21	46891504	46891710	207	7	0.188085	0.31926	0.701847	0.862407	hypo	COL18A1	inside intron
chr1	10735216	10735334	119	2	0.344509	0.502644	0.787208	0.923335	hypo	CASZ1	inside intron
chr8	6663217	6663466	250	7	0.851274	0.728442	0.895478	0.776187	hyper	XKR5	downstream
chr10	101754043	101754187	145	4	0.908936	0.755984	0.626747	0.433245	hyper	DNMBP	5'UTR
chr9	80910730	80910917	188	4	0.221647	0.332461	0.555771	0.667726	hypo	PSAT1	promoter
chr1	21935639	21935932	294	6	0.925274	0.783773	0.729368	0.577543	hyper	RAP1GAP	inside intron
chr7	69053624	69054360	737	9	0.413018	0.559026	0.746417	0.853038	hypo	AUTS2	upstream
chr10	114766630	114766912	283	3	0.323208	0.428462	0.663749	0.775981	hypo	TCF7L2	inside intron
chr7	101258480	101258573	94	5	0.255196	0.386925	0.64537	0.814856	hypo	MYL10	inside intron
chr22	38413089	38413407	319	6	0.421566	0.525958	0.700118	0.80209	hypo	SOX10	upstream
chr11	66749665	66749879	215	7	0.598516	0.504534	0.550962	0.441052	hyper	C11orf86	downstream
chr6	111873438	111873869	432	8	0.393467	0.568844	0.754949	0.875441	hypo	TRAF3IP2	downstream
chr13	95532698	95533393	696	9	0.534982	0.718939	0.751441	0.867617	hypo	ABCC4	downstream
chr18	4106268	4106722	455	6	0.385346	0.506072	0.680384	0.810404	hypo	DLGAP1	upstream
chr7	98975544	98975743	200	3	0.93509	0.845711	0.77802	0.643029	hyper	ARPC1B	5'UTR
chr10	121544119	121544475	357	6	0.803704	0.703429	0.474503	0.347665	hyper	INPP5F	5'UTR
chr13	59193947	59194452	506	7	0.377633	0.667177	0.717564	0.820166	hypo	PCDH17	downstream
chr1	158087291	158087303	13	3	0.575214	0.461203	0.601242	0.451377	hyper	KIRREL	downstream
chr9	97021231	97021415	185	3	0.191236	0.300902	0.215863	0.345753	hypo	ZNF169	promoter
chr10	17241369	17241741	373	9	0.124455	0.273327	0.623264	0.745589	hypo	TRDMT1	inside intron
chr1	24513218	24513256	39	3	0.306004	0.406897	0.347913	0.546896	hypo	IL28RA	inside intron
chr14	21995026	21995146	121	5	0.127597	0.283274	0.18115	0.348957	hypo	SALL2	inside intron
chr22	46474636	46474957	322	2	0.156234	0.380861	0.78631	0.937167	hypo	LOC400931	upstream
chr1	33439487	33439527	41	2	0.444045	0.60748	0.596082	0.744654	hypo	RNF19B	upstream
chr7	32358696	32358907	212	5	0.500666	0.64439	0.463827	0.65697	hypo	LSM5	downstream
chr1	90227825	90227859	35	2	0.634658	0.712936	0.432312	0.651015	hypo	LRRC8C	downstream
chr4	4261683	4262024	342	7	0.422443	0.529064	0.667987	0.805752	hypo	LYAR	downstream
chr17	72754406	72754743	338	6	0.693867	0.569878	0.447392	0.305171	hyper	SLC9A3R1	inside intron
chr8	107668650	107668764	115	3	0.791166	0.669066	0.704793	0.563132	hyper	OXR1	inside intron
chr17	40714886	40715048	163	2	0.221561	0.380871	0.179902	0.385498	hypo	COASY	inside exon
chr15	41694035	41694066	32	3	0.292796	0.398239	0.367743	0.54132	hypo	NDUFAF1	5'UTR
chr3	178788258	178788568	311	3	0.64116	0.789444	0.716205	0.841258	hypo	ZMAT3	5'UTR
chr7	324329	324436	108	9	0.68767	0.804421	0.756299	0.864847	hypo	FAM20C	downstream
chr3	43733610	43733628	19	3	0.343479	0.450392	0.230843	0.345968	hypo	ABHD5	inside intron
chr18	48253461	48253796	336	8	0.817946	0.713099	0.409989	0.276091	hyper	MAPK4	inside intron
chr19	393038	393072	35	2	0.612689	0.72314	0.679497	0.832143	hypo	C2CD4C	downstream
chr22	46812484	46812762	279	8	0.460545	0.729479	0.758198	0.870461	hypo	CELSR1	inside intron
chr3	169383829	169384300	472	7	0.130727	0.464199	0.191991	0.350267	hypo	MECOM	promoter
chr11	131197181	131197833	653	8	0.526092	0.663002	0.714786	0.814506	hypo	NTM	upstream
chr18	13654049	13654696	648	7	0.221785	0.380009	0.729921	0.842034	hypo	C18orf1	downstream
chr12	10373062	10373579	518	8	0.452747	0.562101	0.767383	0.877472	hypo	GABARAPL1	overlaps
chr6	43020919	43021090	172	8	0.27867	0.141582	0.230054	0.128413	hyper	CUL7	5'UTR
chr1	24913851	24914165	315	4	0.510327	0.608323	0.605323	0.726988	hypo	C1orf130	5'UTR
chr6	5851904	5851912	9	2	0.153675	0.261092	0.202656	0.303701	hypo	FARS2	downstream
chr3	11182016	11182585	570	8	0.541119	0.383395	0.366136	0.261048	hyper	HRH1	5'UTR
chr6	166855967	166856129	163	8	0.851044	0.741334	0.562101	0.412911	hyper	RPS6KA2	inside intron
chr8	35092325	35092500	176	4	0.447014	0.595303	0.52261	0.686102	hypo	UNC5D	promoter
chr12	19563712	19564315	604	9	0.306171	0.470231	0.702739	0.809291	hypo	AEBP2	upstream
chr5	175335169	175335241	73	4	0.351739	0.550776	0.708703	0.865308	hypo	CPLX2	downstream
chr9	89563915	89564227	313	6	0.253473	0.371385	0.323917	0.497597	hypo	GAS1	promoter
chr3	23988413	23988802	390	5	0.168336	0.321392	0.52196	0.643465	hypo	NR1D2	5'UTR
chr5	112822833	112822952	120	4	0.548822	0.68397	0.510459	0.637252	hypo	MCC	inside intron
chr13	72404286	72404785	500	7	0.617335	0.46355	0.532236	0.425727	hyper	DACH1	inside intron
chr2	86337033	86337146	114	3	0.574753	0.707145	0.735657	0.866558	hypo	PTCD3	inside intron
chr1	32828289	32828292	4	2	0.289167	0.402328	0.560305	0.835514	hypo	TSSK3	5'UTR
chr7	101257372	101258105	734	8	0.159893	0.320372	0.737746	0.85113	hypo	MYL10	inside intron
chr19	15908623	15908655	33	2	0.594976	0.695834	0.670296	0.813588	hypo	OR10H5	downstream
chr17	263918	264062	145	3	0.890889	0.779548	0.335216	0.186708	hyper	C17orf97	3'UTR
chr17	63167147	63167219	73	6	0.406359	0.570062	0.690957	0.819612	hypo	RGS9	inside intron
chr2	130941286	130941474	189	8	0.413652	0.657938	0.70982	0.854811	hypo	FAM128B	inside intron
chr20	48924931	48925096	166	2	0.293378	0.407432	0.636247	0.802164	hypo	CEBPB	downstream
chr19	34662505	34662582	78	3	0.510817	0.374028	0.532936	0.375858	hyper	LSM14A	promoter
chr7	71216964	71217124	161	7	0.150137	0.387405	0.375702	0.529607	hypo	CALN1	downstream
chr3	129611420	129611508	89	6	0.063678	0.179148	0.262079	0.407146	hypo	TMCC1	5'UTR
chr12	123259848	123259935	88	4	0.56206	0.355084	0.337159	0.152262	hyper	CCDC62	inside intron
chr1	204400073	204400202	130	2	0.42833	0.571644	0.729257	0.843611	hypo	PIK3C2B	inside intron
chr8	126709177	126709323	147	6	0.691822	0.579295	0.693891	0.562409	hyper	TRIB1	downstream
chr4	37686779	37687007	229	4	0.305754	0.406297	0.175264	0.394601	hypo	RELL1	inside intron
chr4	3077939	3077974	36	2	0.266352	0.372176	0.154206	0.331113	hypo	HTT	inside intron
chr5	72793425	72793634	210	7	0.402107	0.529337	0.545187	0.674205	hypo	BTF3	promoter
chr8	143177029	143177240	212	4	0.576342	0.675704	0.572482	0.737792	hypo	NCRNA00051	upstream
chr22	41425701	41425751	51	2	0.713824	0.812128	0.649503	0.749475	hypo	RBX1	downstream
chr14	54906844	54907137	294	7	0.36147	0.513002	0.534195	0.662663	hypo	CNIH	inside intron
chr16	81560669	81560839	171	6	0.548559	0.669035	0.56777	0.681052	hypo	CMIP	inside intron
chr6	167639834	167640282	449	6	0.667408	0.508691	0.63477	0.527302	hyper	TCP10L2	downstream
chr11	79257359	79257797	439	7	0.780445	0.6521	0.655105	0.554665	hyper	ODZ4	upstream
chr14	105748304	105748448	145	7	0.323344	0.481125	0.654776	0.776117	hypo	BRF1	inside intron
chr17	29060468	29060481	14	2	0.489274	0.371537	0.467701	0.372041	hyper	SUZ12P	5'UTR
chr19	9226979	9227395	417	8	0.640436	0.759453	0.660196	0.780598	hypo	OR7G1	promoter
chr3	182897663	182897894	232	2	0.520856	0.657434	0.138944	0.39703	hypo	MCF2L2	overlaps
chr3	157215126	157215738	613	4	0.72472	0.597949	0.625912	0.448289	hyper	VEPH1	5'UTR
chr11	66147681	66147885	205	5	0.484173	0.601266	0.621005	0.769537	hypo	SLC29A2	upstream
chr8	91996117	91996630	514	4	0.558002	0.364926	0.429677	0.315984	hyper	TMEM55A	downstream
chr14	50158609	50158663	55	6	0.696079	0.520165	0.773073	0.607448	hyper	KLHDC1	promoter
chr1	158088286	158088341	56	4	0.385179	0.275272	0.501069	0.311362	hyper	KIRREL	downstream
chr20	8114303	8114486	184	6	0.797976	0.682438	0.194217	0.0715066	hyper	PLCB1	inside intron
chr3	32023611	32023640	30	2	0.695563	0.597488	0.504089	0.377996	hyper	ZNF860	5'UTR
chr1	22106718	22106885	168	4	0.840867	0.730093	0.703151	0.590191	hyper	USP48	inside intron
chr3	14399180	14399532	353	3	0.646662	0.792042	0.789011	0.900316	hypo	SLC6A6	upstream
chr2	40007644	40007784	141	6	0.822601	0.712567	0.501332	0.338601	hyper	THUMPD2	promoter
chr10	98891396	98891709	314	8	0.470863	0.587826	0.779207	0.909573	hypo	SLIT1	inside intron
chr13	73357366	73357614	249	2	0.322526	0.427888	0.411733	0.558744	hypo	PIBF1	overlaps
chr6	127663586	127663660	75	5	0.130698	0.241115	0.449977	0.64765	hypo	ECHDC1	5'UTR
chr21	45915865	45916033	169	5	0.902694	0.757022	0.75062	0.636821	hyper	C21orf29	downstream
chr15	30117475	30118167	693	7	0.881988	0.773695	0.56666	0.441893	hyper	TJP1	upstream
chr11	86664680	86664952	273	7	0.0761249	0.273542	0.623976	0.76492	hypo	FZD4	inside intron
chr12	117888736	117889323	588	7	0.515104	0.634828	0.731009	0.83818	hypo	KSR2	downstream
chr16	57497159	57497176	18	3	0.290016	0.162171	0.429365	0.266318	hyper	POLR2C	inside intron
chr2	231514830	231515206	377	4	0.771199	0.676658	0.832501	0.730218	hyper	CAB39	upstream
chr11	67615081	67615631	551	8	0.484517	0.638475	0.570197	0.678284	hypo	LOC645332	upstream
chr1	51796548	51796606	59	5	0.0771133	0.16855	0.197543	0.357704	hypo	TTC39A	inside intron
chr1	57890858	57891041	184	3	0.467773	0.310033	0.575695	0.327043	hyper	DAB1	5'UTR
chr2	70473743	70474151	409	4	0.282515	0.418852	0.42702	0.613877	hypo	TIA1	inside intron
chr1	3141967	3142374	408	6	0.311406	0.444333	0.638554	0.791005	hypo	PRDM16	inside intron
chr4	10022223	10022316	94	3	0.660902	0.773396	0.500586	0.69998	hypo	SLC2A9	inside intron
chr10	133336492	133336905	414	6	0.464451	0.346569	0.803477	0.693426	hyper	TCERG1L	upstream
chr2	33742917	33743201	285	5	0.781815	0.882689	0.746393	0.862861	hypo	RASGRP3	inside intron
chr6	33763226	33763323	98	6	0.425416	0.56894	0.608059	0.744311	hypo	MLN	overlaps
chr7	1068888	1069015	128	4	0.611438	0.719097	0.638601	0.817047	hypo	C7orf50	inside intron
chr4	138343642	138343702	61	6	0.638321	0.763955	0.695136	0.797502	hypo	PCDH18	downstream
chr13	114062027	114062029	3	2	0.82909	0.911671	0.730147	0.832863	hypo	ADPRHL1	downstream
chr10	3111684	3111802	119	3	0.577851	0.699627	0.554587	0.687555	hypo	PFKP	inside intron
chr17	21097709	21098150	442	8	0.24337	0.354238	0.688819	0.810293	hypo	DHRS7B	downstream
chr10	3393127	3393427	301	8	0.928657	0.770135	0.638499	0.536682	hyper	PITRM1	upstream
chr22	24585467	24585677	211	4	0.39652	0.241769	0.648157	0.457576	hyper	SUSD2	downstream
chr14	81889817	81890254	438	6	0.875313	0.752555	0.640645	0.419007	hyper	STON2	upstream
chr14	64318901	64318980	80	4	0.674027	0.566932	0.568957	0.3882	hyper	SYNE2	promoter
chr2	134022615	134022859	245	6	0.411423	0.184463	0.266867	0.157944	hyper	NCKAP5	inside intron
chr6	42514705	42514821	117	3	0.498946	0.607633	0.496451	0.647301	hypo	UBR2	upstream
chr7	811671	811880	210	9	0.261372	0.402346	0.630461	0.765331	hypo	HEATR2	inside intron
chr22	29074793	29074955	163	5	0.31028	0.465413	0.469212	0.677528	hypo	TTC28	inside intron
chr11	115372414	115372827	414	5	0.739451	0.47087	0.317434	0.142558	hyper	CADM1	inside intron
chr9	139715404	139715528	125	5	0.456335	0.592535	0.474617	0.607028	hypo	C9orf86	inside intron
chr1	2198879	2199244	366	8	0.374848	0.549752	0.807688	0.925991	hypo	SKI	inside intron
chr8	22560758	22560922	165	1	0.433087	0.575709	0.575696	0.730893	hypo	PEBP4	downstream
chr1	33428349	33428510	162	4	0.313604	0.506688	0.389538	0.599506	hypo	RNF19B	inside intron
chr16	23767169	23767323	155	6	0.625332	0.75774	0.631867	0.74594	hypo	CHP2	overlaps
chr4	38080799	38081142	344	5	0.633513	0.719085	0.711447	0.836202	hypo	TBC1D1	inside intron
chr8	95876501	95876867	367	5	0.876883	0.767255	0.769244	0.622645	hyper	INTS8	inside intron
chr2	30249520	30249964	445	8	0.258911	0.431553	0.375066	0.49067	hypo	ALK	upstream
chr21	40683963	40684108	146	4	0.147	0.309536	0.437755	0.587279	hypo	BRWD1	inside intron
chr17	36736366	36736378	13	3	0.76182	0.529332	0.498397	0.288296	hyper	SNIP	inside intron
chr17	7236055	7236283	229	3	0.519831	0.660688	0.574954	0.746046	hypo	NEURL4	upstream
chr3	118565347	118565943	597	5	0.621717	0.728614	0.615068	0.757751	hypo	IGSF11	downstream
chr7	98739234	98739441	208	4	0.118341	0.229108	0.701742	0.821185	hypo	SMURF1	inside intron
chr17	11802707	11803240	534	5	0.3979	0.558395	0.61452	0.745066	hypo	DNAH9	inside intron
chr6	31054969	31055017	49	5	0.160021	0.270177	0.238929	0.400473	hypo	C6orf15	downstream
chr11	73336700	73337130	431	8	0.257561	0.362952	0.508596	0.632716	hypo	PLEKHB1	upstream
chr5	369088	369373	286	7	0.504381	0.37177	0.34811	0.246115	hyper	AHRR	inside intron
chr2	239195840	239195918	79	5	0.133712	0.326225	0.588594	0.790022	hypo	PER2	5'UTR
chr8	3002716	3002981	266	7	0.600098	0.726557	0.734443	0.837275	hypo	CSMD1	inside intron
chr14	75594499	75594775	277	6	0.372927	0.485755	0.416544	0.535985	hypo	NEK9	promoter
chr11	117190432	117190726	295	4	0.527836	0.628559	0.731629	0.840719	hypo	BACE1	upstream
chr1	207842303	207842503	201	6	0.358928	0.609196	0.341642	0.479108	hypo	CR1L	inside intron
chr2	91758273	91758383	111	1	0.460406	0.566198	0.447444	0.78799	hypo	LOC654342	downstream
chr10	126278401	126278689	289	6	0.0641311	0.178136	0.779433	0.904364	hypo	LHPP	inside intron
chr14	76939949	76940165	217	8	0.359936	0.538398	0.591163	0.718383	hypo	ESRRB	inside intron
chr12	50368303	50368570	268	6	0.312569	0.422525	0.62831	0.731879	hypo	AQP6	overlaps
chr9	131789931	131789962	32	3	0.0890812	0.197154	0.312513	0.522754	hypo	SH3GLB2	inside intron
chr2	135808862	135809042	181	6	0.753577	0.593316	0.728997	0.623951	hyper	RAB3GAP1	promoter
chr8	2965076	2965668	593	7	0.318641	0.463039	0.676107	0.807583	hypo	CSMD1	overlaps
chr15	63477807	63478161	355	8	0.752826	0.861086	0.795896	0.905878	hypo	RAB8B	upstream
chr2	27145817	27146093	277	4	0.354895	0.454284	0.466793	0.646923	hypo	DPYSL5	inside intron
chr6	42845123	42845213	91	3	0.28905	0.393831	0.545191	0.642597	hypo	RPL7L1	promoter
chr8	23541529	23541715	187	3	0.751341	0.87563	0.768532	0.870702	hypo	NKX3-1	promoter
chr6	33287935	33288459	525	5	0.465381	0.61954	0.813467	0.956167	hypo	DAXX	overlaps
chr4	95678172	95678505	334	6	0.211393	0.433082	0.212329	0.369807	hypo	BMPR1B	promoter
chr1	3454636	3454724	89	5	0.923812	0.789856	0.437167	0.254153	hyper	MEGF6	inside intron
chr19	53496241	53496369	129	7	0.0128622	0.10966	0.0449126	0.161021	hypo	ZNF702P	3'UTR
chr9	79195239	79195297	59	5	0.77589	0.674237	0.593766	0.454911	hyper	PRUNE2	downstream
chr12	48343240	48343336	97	3	0.499523	0.613954	0.53523	0.706493	hypo	TMEM106C	upstream
chr17	31238978	31239522	545	8	0.446141	0.560345	0.71022	0.815343	hypo	TMEM98	upstream
chr3	4507813	4507834	22	4	0.862043	0.958129	0.614418	0.78791	hypo	SUMF1	inside intron
chr1	111218276	111218421	146	6	0.259083	0.452879	0.298843	0.472305	hypo	KCNA3	promoter
chr12	3308495	3308582	88	4	0.363517	0.482868	0.431765	0.604424	hypo	TSPAN9	5'UTR
chr7	140776435	140776664	230	5	0.542692	0.651142	0.555094	0.727212	hypo	MRPS33	upstream
chr8	28206584	28206676	93	5	0.514037	0.647966	0.61749	0.808758	hypo	ZNF395	overlaps
chr11	70086002	70086286	285	3	0.718494	0.813761	0.768127	0.869847	hypo	PPFIA1	upstream
chr10	77154760	77155050	291	4	0.430391	0.717786	0.435313	0.620416	hypo	ZNF503	downstream
chr14	104845246	104846071	826	6	0.294976	0.586406	0.661017	0.813998	hypo	KIF26A	downstream
chr12	114873705	114874485	781	6	0.741582	0.591207	0.589917	0.476873	hyper	TBX5	upstream
chr1	15533879	15534361	483	7	0.41952	0.546959	0.766394	0.872977	hypo	TMEM51	5'UTR
chr4	40910157	40910223	67	4	0.34704	0.528093	0.581449	0.779591	hypo	APBB2	inside intron
chr14	65636734	65636788	55	3	0.530195	0.418937	0.662704	0.503389	hyper	MAX	upstream
chr1	55678526	55678810	285	3	0.612236	0.490783	0.195658	0.0591129	hyper	USP24	inside intron
chr1	240740119	240740560	442	7	0.308951	0.470501	0.591759	0.715332	hypo	GREM2	5'UTR
chr6	158619944	158620244	301	5	0.852495	0.747278	0.719662	0.62536	hyper	GTF2H5	3'UTR
chr15	83669068	83669266	199	5	0.321362	0.428779	0.485588	0.631674	hypo	C15orf40	inside intron
chr7	72351001	72351219	219	5	0.347683	0.640992	0.456706	0.643188	hypo	POM121	5'UTR
chr1	120255845	120255992	148	7	0.161769	0.323552	0.443529	0.601737	hypo	PHGDH	inside intron
chr8	15394774	15395166	393	6	0.446588	0.628108	0.687421	0.812173	hypo	TUSC3	upstream
chr9	114700127	114700267	141	4	0.725092	0.524872	0.629929	0.472139	hyper	UGCG	downstream
chr19	33528458	33528856	399	5	0.779647	0.60348	0.433012	0.311173	hyper	RHPN2	inside intron
chr2	74406364	74406413	50	2	0.118675	0.213623	0.0801228	0.288542	hypo	MOBKL1B	promoter
chr2	28602123	28602429	307	5	0.920514	0.786744	0.47682	0.320446	hyper	FOSL2	upstream
chr15	26928464	26928515	52	2	0.585565	0.752002	0.684136	0.817294	hypo	GABRB3	inside intron
chr13	26626663	26626755	93	4	0.845455	0.699822	0.613868	0.484788	hyper	SHISA2	promoter
chr7	155722374	155722713	340	3	0.548638	0.672539	0.608092	0.716339	hypo	SHH	upstream
chr9	131646123	131646278	156	6	0.592294	0.743573	0.548005	0.707734	hypo	LRRC8A	5'UTR
chr2	113448717	113449185	469	7	0.627425	0.51039	0.522295	0.404989	hyper	SLC20A1	downstream
chr19	38496070	38496208	139	5	0.737859	0.630531	0.730853	0.588983	hyper	SIPA1L3	5'UTR
chr11	119542480	119542623	144	5	0.412943	0.545701	0.752337	0.865544	hypo	PVRL1	inside intron
chr2	202896757	202896914	158	5	0.713068	0.575387	0.283394	0.17014	hyper	FZD7	promoter
chr3	114379064	114379190	127	5	0.42791	0.544544	0.67634	0.827586	hypo	ZBTB20	5'UTR
chr2	152493837	152494085	249	6	0.639225	0.520592	0.521261	0.388946	hyper	NEB	inside intron
chr6	99964299	99964417	119	3	0.0736162	0.248686	0.26512	0.520536	hypo	USP45	promoter
chr5	2311092	2311355	264	7	0.636892	0.75468	0.717352	0.8241	hypo	IRX4	upstream
chr8	1068532	1068857	326	4	0.563666	0.66299	0.769411	0.886577	hypo	DLGAP2	upstream
chr22	26881231	26881607	377	4	0.532344	0.638572	0.547202	0.656777	hypo	SRRD	inside intron
chr1	78355615	78355666	52	3	0.0765745	0.205839	0.519482	0.627785	hypo	NEXN	5'UTR
chr12	30323673	30323706	34	3	0.735538	0.5927	0.463343	0.350184	hyper	TMTC1	upstream
chr3	36422756	36423186	431	5	0.102346	0.255121	0.25051	0.409302	hypo	STAC	inside intron
chr17	76994425	76994547	123	2	0.0767994	0.18399	0.664689	0.819054	hypo	CANT1	5'UTR
chr15	40713394	40713634	241	5	0.344415	0.453237	0.380327	0.4879	hypo	IVD	3'UTR
chr13	33591768	33591989	222	4	0.651287	0.460314	0.296731	0.103355	hyper	KL	inside intron
chr18	7115873	7115959	87	1	0.524935	0.647621	0.440246	0.59181	hypo	LAMA1	inside intron
chr8	70947515	70947796	282	6	0.322789	0.221596	0.173012	0.066666	hyper	PRDM14	downstream
chr6	31708366	31708465	100	5	0.242307	0.112906	0.178363	0.0265274	hyper	MSH5	overlaps
chr11	28130454	28130740	287	3	0.515669	0.393782	0.379442	0.230443	hyper	METT5D1	5'UTR
chr2	8666204	8666548	345	6	0.792761	0.689132	0.59082	0.472169	hyper	ID2	upstream
chr2	131722722	131722957	236	4	0.67101	0.79315	0.486007	0.628712	hypo	ARHGEF4	inside intron
chr10	6246998	6247187	190	4	0.122007	0.297413	0.598358	0.86934	hypo	PFKFB3	inside intron
chr5	139168592	139168647	56	4	0.571194	0.713523	0.643784	0.838465	hypo	PSD2	upstream
chr1	12185690	12185845	156	5	0.677486	0.558797	0.564591	0.457227	hyper	TNFRSF8	inside intron
chr6	44234049	44234418	370	4	0.69327	0.855381	0.55577	0.813812	hypo	NFKBIE	promoter
chr17	59415284	59415548	265	7	0.147044	0.248766	0.778714	0.887556	hypo	BCAS3	inside intron
chr9	116393909	116393958	50	2	0.467777	0.596051	0.62192	0.730194	hypo	RGS3	downstream
chr5	6840163	6840849	687	6	0.713141	0.573169	0.671051	0.522613	hyper	POLS	downstream
chr20	60262413	60262589	177	8	0.327391	0.586531	0.70191	0.809295	hypo	CDH4	inside intron
chr11	118910548	118910652	105	4	0.651056	0.534213	0.705114	0.536654	hyper	HYOU1	downstream
chr7	75898802	75898970	169	6	0.2387	0.371747	0.523551	0.686614	hypo	SRRM3	inside intron
chr3	128967393	128967569	177	5	0.333162	0.469888	0.552921	0.681191	hypo	COPG	promoter
chr3	169198684	169198972	289	4	0.342863	0.468015	0.795903	0.899857	hypo	MECOM	inside intron
chr1	205410653	205410696	44	2	0.840484	0.732271	0.509744	0.337905	hyper	MIR135B	downstream
chr16	4343668	4343833	166	2	0.210638	0.340232	0.4423	0.611359	hypo	TFAP4	upstream
chr1	215809670	215810313	644	8	0.390371	0.523891	0.675475	0.794062	hypo	USH2A	inside intron
chr19	52873924	52874094	171	5	0.778201	0.651411	0.710102	0.583258	hyper	ZNF880	inside intron
chr6	163670579	163670722	144	6	0.799311	0.654674	0.418309	0.282003	hyper	PACRG	inside intron
chr1	1058270	1058391	122	5	0.376382	0.523748	0.437258	0.612405	hypo	C1orf159	upstream
chr8	11812780	11812940	161	5	0.207186	0.346324	0.484563	0.628997	hypo	DEFB136	downstream
chr8	142162524	142162638	115	6	0.599963	0.460136	0.495337	0.392324	hyper	DENND3	inside intron
chr10	76951727	76952091	365	6	0.41308	0.669307	0.730781	0.853767	hypo	SAMD8	downstream
chr19	16412921	16413112	192	7	0.377408	0.55424	0.754479	0.875607	hypo	KLF2	upstream
chr6	119635061	119635216	156	6	0.856009	0.73199	0.619627	0.51955	hyper	MAN1A1	inside intron
chr5	78533968	78534387	420	5	0.27172	0.416825	0.503111	0.634857	hypo	JMY	inside intron
chr6	24356996	24357098	103	3	0.468321	0.571152	0.682088	0.837786	hypo	DCDC2	inside intron
chr9	135732694	135732814	121	6	0.548095	0.674562	0.688064	0.796005	hypo	C9orf98	inside intron
chr7	72942555	72942616	62	2	0.897898	0.794374	0.755186	0.638281	hyper	BAZ1B	upstream
chr13	113819947	113820331	385	7	0.726977	0.591219	0.769657	0.657595	hyper	PROZ	inside intron
chr11	12028892	12029043	152	4	0.592166	0.725019	0.742094	0.90077	hypo	DKK3	inside intron
chr15	65368693	65368879	187	8	0.499298	0.26022	0.464107	0.353249	hyper	LOC390594	promoter
chr5	6774875	6775154	280	4	0.823426	0.673289	0.365413	0.234282	hyper	POLS	downstream
chr2	26521084	26521199	116	5	0.29307	0.412026	0.290665	0.450867	hypo	HADHB	downstream
chr1	47905638	47905871	234	7	0.885716	0.674916	0.557983	0.417735	hyper	FOXD2	3'UTR
chr13	29417462	29417542	81	3	0.511595	0.653127	0.748768	0.85834	hypo	SLC46A3	upstream
chr5	10756977	10757290	314	5	0.24686	0.363161	0.748468	0.903139	hypo	DAP	inside intron
chr2	203395119	203395642	524	5	0.828826	0.712405	0.752493	0.61951	hyper	BMPR2	overlaps
chr18	10376765	10377408	644	7	0.319375	0.437908	0.798656	0.902036	hypo	APCDD1	upstream
chr20	42703500	42703555	56	5	0.334232	0.514554	0.604384	0.766955	hypo	TOX2	downstream
chr6	131254990	131255105	116	5	0.503588	0.60857	0.735365	0.890846	hypo	EPB41L2	inside intron
chr10	101943824	101944296	473	4	0.745832	0.621132	0.241574	0.126707	hyper	ERLIN1	inside intron
chr9	137168169	137168580	412	6	0.797901	0.51825	0.392447	0.273662	hyper	RXRA	upstream
chr12	120425988	120426056	69	4	0.454609	0.651396	0.548777	0.736494	hypo	CCDC64	promoter
chr3	45695490	45696040	551	6	0.296727	0.444695	0.525393	0.63408	hypo	LIMD1	inside intron
chr12	58262869	58263390	522	5	0.337163	0.54119	0.812034	0.928561	hypo	CTDSP2	upstream
chr6	170365111	170365208	98	3	0.407843	0.576278	0.635319	0.794523	hypo	C6orf208	downstream
chr16	21657260	21657633	374	5	0.81016	0.686058	0.823433	0.705665	hyper	IGSF6	inside intron
chr1	161963375	161963737	363	6	0.624869	0.783435	0.755402	0.886799	hypo	OLFML2B	inside intron
chr22	39128677	39128689	13	2	0.429696	0.56947	0.76034	0.87617	hypo	GTPBP1	3'UTR
chr7	44145317	44145333	17	2	0.106065	0.306912	0.494019	0.720067	hypo	AEBP1	inside intron
chr16	86557543	86557816	274	7	0.598105	0.723761	0.781084	0.901925	hypo	MTHFSD	downstream
chr14	65637117	65637286	170	5	0.442691	0.316324	0.513851	0.400002	hyper	MAX	upstream
chr1	34041004	34041324	321	6	0.426342	0.543964	0.698191	0.799828	hypo	CSMD2	inside intron
chr3	156391394	156391492	99	2	0.784805	0.672709	0.586244	0.451521	hyper	LOC100287227	3'UTR
chr5	178488060	178488145	86	8	0.497696	0.615431	0.710708	0.818985	hypo	ZNF354C	5'UTR
chr16	31077106	31077169	64	5	0.762115	0.873931	0.685112	0.791843	hypo	ZNF668	5'UTR
chr1	15104963	15105223	261	5	0.660608	0.507796	0.3909	0.237569	hyper	KIAA1026	inside intron
chr6	170403503	170403557	55	3	0.905866	0.807161	0.527075	0.378398	hyper	LOC154449	downstream
chr7	64337478	64337776	299	5	0.180398	0.287173	0.252934	0.414315	hypo	LOC168474	upstream
chr1	5024936	5025356	421	7	0.518811	0.635762	0.599648	0.709356	hypo	AJAP1	downstream
chr5	73044327	73044805	479	8	0.388085	0.53404	0.752462	0.854213	hypo	RGNEF	inside intron
chr12	3475990	3476111	122	5	0.315651	0.461755	0.544449	0.699098	hypo	TSPAN9	downstream
chr16	78080392	78080701	310	5	0.443653	0.566604	0.497951	0.633075	hypo	CLEC3A	downstream
chr11	128077732	128078445	714	5	0.282249	0.393811	0.73194	0.835146	hypo	ETS1	downstream
chr16	67185429	67185761	333	3	0.563967	0.421517	0.595944	0.436696	hyper	B3GNT9	promoter
chr2	228271835	228272266	432	7	0.425352	0.601773	0.551405	0.665904	hypo	TM4SF20	upstream
chr20	52681244	52681518	275	6	0.70977	0.55186	0.695559	0.58514	hyper	BCAS1	5'UTR
chr14	103045889	103045938	50	4	0.634208	0.712579	0.670791	0.829829	hypo	RCOR1	upstream
chr13	112514041	112514143	103	4	0.467941	0.635181	0.605037	0.780568	hypo	SOX1	upstream
chr4	124425997	124426192	196	3	0.362645	0.552131	0.297219	0.418524	hypo	SPRY1	downstream
chr3	155590976	155591247	272	5	0.721126	0.593565	0.538697	0.403874	hyper	GMPS	inside intron
chr5	133880962	133881413	452	7	0.368366	0.485937	0.312759	0.428944	hypo	PHF15	inside intron
chr13	112773499	112773542	44	3	0.712551	0.824694	0.716919	0.838696	hypo	SOX1	downstream
chr5	57076770	57077008	239	6	0.54728	0.652484	0.725025	0.841089	hypo	ACTBL2	upstream
chr8	48648112	48648247	136	3	0.050556	0.146705	0.336079	0.56745	hypo	KIAA0146	3'UTR
chr15	43427473	43427602	130	4	0.799132	0.689496	0.805119	0.629539	hyper	TMEM62	inside intron
chr1	200984260	200984371	112	3	0.703374	0.577141	0.634808	0.347612	hyper	KIF21B	inside intron
chr1	244892824	244892930	107	6	0.254061	0.421644	0.337724	0.464462	hypo	PPPDE1	downstream
chr17	76771389	76771774	386	6	0.800436	0.631645	0.32125	0.203039	hyper	CYTH1	inside intron
chr7	70162732	70163238	507	7	0.255735	0.432064	0.707481	0.816582	hypo	AUTS2	inside intron
chr19	55864165	55864286	122	8	0.448885	0.691175	0.517905	0.643509	hypo	COX6B2	3'UTR
chr8	10284662	10284952	291	7	0.865903	0.740163	0.819966	0.71076	hyper	MSRA	inside intron
chr12	130626326	130626404	79	2	0.828163	0.724962	0.76432	0.658205	hyper	FZD10	upstream
chr15	67075274	67075363	90	3	0.367026	0.46954	0.709427	0.855346	hypo	SMAD6	downstream
chr16	14401130	14401489	360	6	0.22677	0.365957	0.767952	0.892375	hypo	MIR365-1	promoter
chr1	235122680	235122901	222	4	0.197052	0.323416	0.708567	0.832764	hypo	TOMM20	downstream
chr4	151156925	151157356	432	7	0.382284	0.522485	0.833001	0.934229	hypo	DCLK2	inside intron
chr12	123756999	123757122	124	3	0.120606	0.243475	0.475611	0.710452	hypo	CDK2AP1	promoter
chr10	15130387	15130415	29	4	0.0290411	0.201357	0.175946	0.336213	hypo	ACBD7	inside intron
chr7	80548835	80548997	163	5	0.282273	0.471303	0.181636	0.319116	hypo	SEMA3C	promoter
chr12	49109392	49109602	211	1	0.58575	0.699347	0.480269	0.595044	hypo	CCNT1	inside intron
chr3	196440232	196440240	9	3	0.43242	0.537894	0.485845	0.724844	hypo	PIGX	inside intron
chr20	15896558	15897527	970	7	0.394909	0.524533	0.723165	0.837228	hypo	MACROD2	inside intron
chr16	85685650	85685793	144	7	0.629203	0.798115	0.666614	0.776542	hypo	KIAA0182	inside intron
chr11	68672485	68672896	412	5	0.377941	0.593978	0.629857	0.766556	hypo	IGHMBP2	inside intron
chr1	180992953	180993725	773	5	0.717757	0.822329	0.640763	0.768876	hypo	STX6	promoter
chr11	47437989	47438254	266	5	0.274979	0.542315	0.597526	0.770992	hypo	SLC39A13	3'UTR
chr7	39874234	39874335	102	5	0.499328	0.624526	0.644528	0.811069	hypo	LOC349114	downstream
chr11	71315281	71315376	96	5	0.662105	0.53443	0.668941	0.549506	hyper	KRTAP5-11	upstream
chr11	7533615	7533730	116	1	0.229591	0.332321	0.271749	0.369212	hypo	OLFML1	downstream
chr17	76180615	76180799	185	7	0.297783	0.424919	0.816676	0.930369	hypo	TK1	inside intron
chr10	3828475	3828509	35	3	0.337793	0.440714	0.49444	0.631252	hypo	KLF6	promoter
chr15	43732637	43733049	413	7	0.600727	0.711875	0.72727	0.856415	hypo	TP53BP1	inside intron
chr1	74665181	74665521	341	6	0.732234	0.600346	0.478074	0.349808	hyper	FPGT	overlaps
chr4	95001950	95002719	770	4	0.550333	0.66599	0.597195	0.774286	hypo	SMARCAD1	upstream
chr11	74977067	74977387	321	4	0.828246	0.719834	0.75917	0.609472	hyper	ARRB1	overlaps
chr11	1666604	1666665	62	4	0.815485	0.661496	0.653019	0.503773	hyper	HCCA2	inside intron
chr7	154556817	154557060	244	3	0.591463	0.740529	0.681908	0.862215	hypo	DPP6	inside intron
chr1	23749728	23749822	95	3	0.472312	0.347263	0.665545	0.49636	hyper	TCEA3	inside intron
chr6	149865322	149865657	336	5	0.639979	0.758614	0.753592	0.890518	hypo	PPIL4	inside intron
chr20	6681536	6681760	225	6	0.847113	0.739982	0.504541	0.378221	hyper	BMP2	upstream
chr7	17977755	17978270	516	5	0.654357	0.552315	0.699951	0.569706	hyper	SNX13	inside intron
chr14	73376145	73376412	268	7	0.485549	0.588777	0.712453	0.831082	hypo	DPF3	upstream
chr10	597757	597847	91	6	0.399971	0.514087	0.7558	0.865536	hypo	DIP2C	inside intron
chr12	63260294	63260649	356	4	0.326561	0.452103	0.687298	0.809891	hypo	PPM1H	inside intron
chr17	19657142	19657513	372	3	0.259894	0.374574	0.608009	0.715445	hypo	ALDH3A1	upstream
chr19	5489748	5489923	176	8	0.150337	0.481438	0.605144	0.740105	hypo	ZNRF4	downstream
chr21	44829595	44829728	134	5	0.216176	0.407481	0.592307	0.779873	hypo	SIK1	downstream
chr4	183728523	183728645	123	5	0.526287	0.708481	0.476161	0.63726	hypo	ODZ3	downstream
chr4	6717287	6717326	40	2	0.413773	0.548298	0.433546	0.590099	hypo	CNO	promoter
chr2	42979841	42979988	148	4	0.886864	0.785067	0.631764	0.491673	hyper	OXER1	downstream
chr10	97048986	97049121	136	3	0.232016	0.440684	0.653944	0.807335	hypo	PDLIM1	inside intron
chr10	6584955	6584968	14	2	0.385407	0.486402	0.406447	0.514492	hypo	PRKCQ	5'UTR
chr3	183927646	183928149	504	6	0.659883	0.777524	0.740036	0.866319	hypo	ABCF3	downstream
chr5	133559188	133559281	94	3	0.265668	0.366154	0.493564	0.668298	hypo	PPP2CA	inside intron
chr5	75032036	75032282	247	7	0.581858	0.68837	0.770771	0.888024	hypo	C5orf37	upstream
chr2	233916924	233917162	239	2	0.512593	0.630471	0.562833	0.689067	hypo	INPP5D	upstream
chr10	73427279	73427601	323	6	0.734968	0.601613	0.581072	0.44919	hyper	CDH23	inside intron
chr7	2446587	2446860	274	7	0.837996	0.705667	0.2759	0.116543	hyper	CHST12	5'UTR
chr16	8965182	8965199	18	2	0.485343	0.409957	0.648165	0.532953	hyper	CARHSP1	promoter
chr9	83119460	83119836	377	6	0.337602	0.453622	0.632391	0.753873	hypo	TLE4	downstream
chr10	17493997	17494516	520	6	0.885273	0.72637	0.246695	0.117604	hyper	ST8SIA6	inside intron
chr1	245332796	245332865	70	3	0.848403	0.699316	0.665405	0.44865	hyper	KIF26B	inside intron
chr5	175885121	175885640	520	6	0.630282	0.748884	0.776505	0.887075	hypo	FAF2	inside intron
chr15	34474953	34475824	872	5	0.60213	0.721444	0.787133	0.898177	hypo	C15orf29	5'UTR
chr9	117003580	117003673	94	7	0.542499	0.681471	0.723622	0.840851	hypo	COL27A1	inside intron
chr8	17942983	17943293	311	4	0.336638	0.473491	0.389777	0.532258	hypo	ASAH1	promoter
chr5	176543484	176543748	265	2	0.203714	0.37981	0.534628	0.684298	hypo	NSD1	upstream
chr14	75800877	75800941	65	3	0.734781	0.547657	0.437443	0.235502	hyper	FOS	downstream
chr9	84123002	84123633	632	6	0.936425	0.697907	0.736324	0.624252	hyper	TLE1	downstream
chr1	244107785	244108005	221	5	0.492586	0.682358	0.647278	0.76297	hypo	AKT3	upstream
chr13	33699982	33700489	508	7	0.303832	0.440111	0.733562	0.839708	hypo	STARD13	overlaps
chr12	120877186	120877330	145	7	0.722222	0.859015	0.653807	0.844131	hypo	COX6A1	inside intron
chr12	82753110	82753408	299	3	0.120138	0.270561	0.17952	0.329945	hypo	C12orf26	inside intron
chr9	129445219	129445325	107	6	0.0747975	0.186634	0.197525	0.335859	hypo	LMX1B	inside intron
chr5	9622811	9623554	744	6	0.374881	0.484767	0.594374	0.700457	hypo	TAS2R1	downstream
chr2	112806472	112806750	279	3	0.304386	0.420812	0.560916	0.797099	hypo	TMEM87B	upstream
chr11	18110498	18110916	419	5	0.616916	0.731702	0.712371	0.847646	hypo	SAAL1	overlaps
chr14	104072988	104073031	44	3	0.683181	0.577112	0.637472	0.501572	hyper	C14orf153	downstream
chr15	79123054	79123156	103	6	0.867702	0.702969	0.427066	0.320095	hyper	ADAMTS7	upstream
chr19	58817432	58817493	62	5	0.362074	0.546719	0.46869	0.607604	hypo	ZNF8	downstream
chr8	37072133	37072498	366	5	0.670869	0.819763	0.688269	0.821951	hypo	KCNU1	downstream
chr12	283790	283841	52	7	0.698994	0.841594	0.809589	0.914833	hypo	IQSEC3	downstream
chr5	180598011	180598521	511	6	0.370915	0.528496	0.567972	0.7133	hypo	OR2V2	downstream
chr19	21106924	21107180	257	4	0.33507	0.611991	0.383561	0.572548	hypo	ZNF85	inside intron
chr17	1373774	1373818	45	4	0.842872	0.737539	0.569387	0.441945	hyper	MYO1C	overlaps
chr12	111127742	111127804	63	3	0.094999	0.195942	0.148189	0.313111	hypo	HVCN1	promoter
chr4	4982711	4982960	250	7	0.386268	0.519428	0.743944	0.856419	hypo	CYTL1	downstream
chr10	2543417	2543479	63	5	0.755258	0.577035	0.643874	0.523708	hyper	PFKP	upstream
chr14	53195997	53196046	50	6	0.705709	0.82897	0.630395	0.783203	hypo	STYX	promoter
chr17	31618138	31618223	86	2	0.479788	0.335931	0.522473	0.370681	hyper	ACCN1	inside intron
chr19	51060441	51060540	100	3	0.0988348	0.222357	0.147885	0.279365	hypo	LRRC4B	5'UTR
chr16	1705185	1705259	75	6	0.428179	0.580656	0.473293	0.596069	hypo	CRAMP1L	overlaps
chr22	37760417	37760885	469	4	0.864218	0.73709	0.679959	0.562123	hyper	ELFN2	downstream
chr10	74543485	74544059	575	6	0.324967	0.472472	0.743186	0.857939	hypo	CCDC109A	inside intron
chr1	21033457	21033927	471	3	0.713521	0.607272	0.707087	0.618601	hyper	KIF17	inside intron
chr7	140341672	140341810	139	5	0.885293	0.775063	0.632536	0.528146	hyper	ADCK2	upstream
chr2	26466066	26466232	167	5	0.131446	0.240419	0.178276	0.326416	hypo	HADHA	inside intron
chr19	9648324	9648412	89	5	0.448384	0.336837	0.553292	0.419103	hyper	ZNF426	5'UTR
chr1	167192321	167192505	185	3	0.406866	0.534719	0.413736	0.567507	hypo	POU2F1	5'UTR
chr17	991259	991333	75	5	0.0861875	0.284109	0.736051	0.88663	hypo	ABR	inside intron
chr4	144479329	144479618	290	3	0.8169	0.661212	0.728857	0.555681	hyper	LOC441046	promoter
chr7	150774726	150775088	363	5	0.500159	0.619686	0.732982	0.859838	hypo	FASTK	overlaps
chr4	74811142	74811361	220	4	0.769181	0.630215	0.716874	0.566543	hyper	PF4	downstream
chr16	89157260	89157346	87	6	0.632368	0.712659	0.618232	0.776917	hypo	ACSF3	upstream
chr9	17134569	17134660	92	4	0.128447	0.316457	0.150744	0.342075	hypo	CNTLN	promoter
chr1	14926937	14926985	49	3	0.84882	0.675278	0.26612	0.0821898	hyper	KIAA1026	inside intron
chr5	1313996	1314060	65	4	0.832777	0.706651	0.729452	0.588002	hyper	CLPTM1L	downstream
chr13	103047595	103047760	166	6	0.332372	0.683334	0.650818	0.778505	hypo	FGF14	inside intron
chr17	6555742	6556016	275	5	0.441878	0.150062	0.331434	0.20187	hyper	C17orf100	3'UTR
chr1	150516405	150516751	347	5	0.447768	0.550221	0.789487	0.89756	hypo	ADAMTSL4	upstream
chr2	233251160	233251235	76	6	0.0260294	0.188511	0.416604	0.580473	hypo	ECEL1P2	3'UTR
chr16	11215178	11215351	174	3	0.328738	0.450454	0.784905	0.911938	hypo	CLEC16A	inside intron
chr5	173401340	173401510	171	5	0.534088	0.662078	0.417792	0.576272	hypo	CPEB4	downstream
chr1	31654027	31654089	63	4	0.502162	0.675915	0.46332	0.647841	hypo	NKAIN1	3'UTR
chr2	96419733	96419975	243	7	0.580683	0.692077	0.716527	0.844195	hypo	TRIM43	downstream
chr11	18728930	18729002	73	2	0.706288	0.594097	0.454169	0.286889	hyper	IGSF22	inside intron
chr18	11747814	11748284	471	5	0.507755	0.63219	0.595826	0.757635	hypo	GNAL	inside intron
chr19	16369449	16369491	43	5	0.400561	0.277476	0.46431	0.332449	hyper	AP1M1	downstream
chr18	43685223	43685360	138	5	0.20094	0.312216	0.295892	0.408958	hypo	HAUS1	overlaps
chr16	89158077	89158213	137	7	0.368121	0.571245	0.590786	0.727222	hypo	ACSF3	promoter
chr16	18800349	18800384	36	3	0.179115	0.287485	0.324393	0.497369	hypo	RPS15A	inside exon
chr18	77398833	77398867	35	4	0.185656	0.32004	0.720842	0.878589	hypo	CTDP1	upstream
chr8	2964448	2964604	157	1	0.436114	0.530986	0.666081	0.801226	hypo	CSMD1	inside intron
chr11	43560379	43560734	356	5	0.482552	0.612798	0.531624	0.662957	hypo	MIR129-2	upstream
chr10	73723164	73723274	111	6	0.0559927	0.200797	0.665353	0.809353	hypo	CHST3	promoter
chr16	85723489	85723822	334	3	0.585695	0.702709	0.676531	0.824168	hypo	GINS2	promoter
chr1	58602018	58602219	202	5	0.63685	0.498653	0.702987	0.573916	hyper	DAB1	5'UTR
chr20	39656858	39656927	70	4	0.181947	0.0898796	0.391565	0.243808	hyper	TOP1	promoter
chr16	67227086	67227268	183	2	0.491213	0.626325	0.374591	0.502022	hypo	E2F4	inside intron
chr1	53557974	53558043	70	6	0.495526	0.612088	0.766395	0.871039	hypo	SLC1A7	inside intron
chr2	154727676	154727843	168	6	0.134507	0.283005	0.214917	0.320445	hypo	GALNT13	promoter
chr12	42862218	42862244	27	2	0.522392	0.436503	0.378252	0.256321	hyper	PRICKLE1	inside intron
chr1	42385258	42385514	257	4	0.286217	0.473064	0.449221	0.670225	hypo	HIVEP3	promoter
chr11	62311792	62311998	207	3	0.0393889	0.188212	0.608937	0.839922	hypo	AHNAK	5'UTR
chr2	8388611	8388810	200	7	0.142717	0.263842	0.824584	0.945694	hypo	LOC339788	upstream
chr9	32573832	32573936	105	3	0.661393	0.762575	0.542624	0.662282	hypo	NDUFB6	promoter
chr14	95699073	95699399	327	5	0.873713	0.763823	0.774765	0.673859	hyper	CLMN	inside intron
chr7	151156473	151156776	304	4	0.413132	0.565846	0.642146	0.773528	hypo	RHEB	downstream
chr18	44772777	44772875	99	3	0.0494403	0.177888	0.0728894	0.183064	hypo	IER3IP1	upstream
chr3	136536848	136537169	322	6	0.596538	0.715344	0.554979	0.670831	hypo	TMEM22	promoter
chr16	80333188	80333922	735	6	0.539216	0.644555	0.628769	0.761172	hypo	DYNLRB2	upstream
chr2	228737705	228737710	6	2	0.923936	0.867602	0.699967	0.553095	hyper	WDR69	inside intron
chr12	112007139	112007258	120	1	0.549946	0.648381	0.592106	0.722332	hypo	ATXN2	inside intron
chr3	182818395	182818516	122	3	0.0921521	0.215722	0.748561	0.899055	hypo	MCCC1	promoter
chr4	15755604	15755837	234	4	0.800648	0.703036	0.617245	0.456278	hyper	BST1	downstream
chr20	2631757	2631789	33	3	0.712636	0.820664	0.664242	0.871495	hypo	NOP56	promoter
chr2	176979570	176979576	7	2	0.200867	0.333994	0.156639	0.280353	hypo	HOXD10	promoter
chr4	151505383	151505524	142	4	0.463302	0.652489	0.793366	0.901601	hypo	MAB21L2	3'UTR
chr2	233414558	233414737	180	5	0.68713	0.543586	0.478086	0.338173	hyper	TIGD1	inside exon
chr12	54404111	54404336	226	3	0.195443	0.708733	0.0627185	0.34523	hypo	HOXC8	inside intron
chr1	24229116	24229128	13	2	0.428486	0.251629	0.620324	0.465653	hyper	CNR2	5'UTR
chr17	26744361	26744502	142	5	0.552809	0.440301	0.681965	0.555711	hyper	SLC46A1	upstream
chr3	141845617	141845658	42	3	0.665802	0.746938	0.731298	0.8396	hypo	GK5	downstream
chr14	60052810	60053183	374	6	0.816505	0.701961	0.526731	0.412957	hyper	C14orf38	upstream
chr12	116036712	116036807	96	6	0.206237	0.374257	0.35827	0.460927	hypo	MED13L	downstream
chr6	84935982	84936370	389	4	0.408025	0.573652	0.342977	0.513578	hypo	KIAA1009	overlaps
chr5	56109540	56109869	330	5	0.858312	0.74297	0.597335	0.478528	hyper	MAP3K1	promoter
chr11	131942651	131943082	432	5	0.256934	0.368333	0.649652	0.791968	hypo	NTM	inside intron
chr4	184424287	184424454	168	4	0.557971	0.692113	0.523587	0.685417	hypo	ING2	promoter
chr20	52518110	52518274	165	3	0.272844	0.41215	0.629891	0.835076	hypo	SUMO1P1	upstream
chr16	70489169	70489293	125	1	0.277984	0.380326	0.356523	0.466302	hypo	FUK	5'UTR
chr22	20961010	20961063	54	3	0.536403	0.645445	0.504028	0.701677	hypo	MED15	downstream
chr7	100423810	100423875	66	2	0.161821	0.311831	0.186603	0.288767	hypo	EPHB4	inside intron
chr1	3309362	3309539	178	6	0.232242	0.339463	0.613992	0.731103	hypo	PRDM16	inside intron
chr7	99064128	99064279	152	4	0.334028	0.446287	0.506161	0.634317	hypo	ATP5J2	promoter
chr5	10302098	10302426	329	7	0.409597	0.533812	0.773929	0.878917	hypo	CMBL	5'UTR
chr18	9474126	9474342	217	5	0.656292	0.833698	0.620679	0.750244	hypo	RALBP1	promoter
chr10	104039506	104039612	107	3	0.58252	0.477702	0.689427	0.54349	hyper	GBF1	inside intron
chr22	39868451	39868533	83	4	0.777239	0.648132	0.603469	0.403555	hyper	MGAT3	5'UTR
chr9	100969347	100969712	366	4	0.642455	0.74854	0.652915	0.813651	hypo	TBC1D2	inside intron
chr1	26421442	26421679	238	6	0.352697	0.480982	0.572437	0.686647	hypo	PDIK1L	upstream
chr7	19182011	19182462	452	6	0.374732	0.494639	0.278641	0.398476	hypo	FERD3L	downstream
chr15	23667763	23667931	169	5	0.330877	0.460096	0.742943	0.874531	hypo	MKRN3	upstream
chr14	71606097	71606217	121	4	0.497878	0.653492	0.630366	0.76931	hypo	PCNX	downstream
chr18	77580113	77580189	77	4	0.786246	0.713974	0.504867	0.389465	hyper	KCNG2	upstream
chr17	33787936	33788026	91	3	0.375949	0.282377	0.464676	0.236002	hyper	SLFN13	upstream
chr19	11145938	11146091	154	5	0.432889	0.560931	0.736844	0.861953	hypo	SMARCA4	inside intron
chr1	37936684	37936873	190	7	0.449989	0.587073	0.71482	0.820303	hypo	ZC3H12A	upstream
chr19	33555070	33555112	43	5	0.0723592	0.247473	0.088383	0.217746	hypo	RHPN2	inside intron
chr10	13043967	13044136	170	4	0.0426371	0.153012	0.139747	0.317078	hypo	CCDC3	promoter
chr10	6969814	6970664	851	6	0.749329	0.576431	0.232482	0.126176	hyper	SFMBT2	downstream
chr1	85726056	85726386	331	4	0.5771	0.753522	0.65262	0.820492	hypo	C1orf52	promoter
chr16	48166774	48167106	333	4	0.411465	0.511468	0.704573	0.817241	hypo	ABCC12	inside intron
chr14	100191854	100192166	313	5	0.854815	0.723987	0.659196	0.526677	hyper	CYP46A1	inside intron
chr20	57767443	57767485	43	7	NA	NA	0.78778	0.897605	hypo	ZNF831	inside exon
chr2	235458938	235459086	149	3	0.377733	0.494378	0.510043	0.636131	hypo	ARL4C	upstream
chr17	70536103	70536276	174	6	0.189684	0.289204	0.35883	0.48747	hypo	SLC39A11	downstream
chr7	1573451	1573543	93	5	0.263995	0.597754	0.404398	0.615935	hypo	MAFK	5'UTR
chr11	108367599	108367681	83	5	0.423562	0.66885	0.761797	0.901056	hypo	KDELC2	inside intron
chr4	174185787	174186281	495	5	0.467054	0.640614	0.631836	0.753314	hypo	GALNT7	inside intron
chr6	32165134	32165237	104	7	0.150504	0.434038	0.556163	0.674426	hypo	NOTCH4	inside exon
chr1	24116942	24117027	86	4	0.426058	0.539718	0.473603	0.638614	hypo	LYPLA2	promoter
chr4	77819980	77820011	32	3	0.67773	0.809591	0.310028	0.476604	hypo	ANKRD56	promoter
chr16	87891924	87892033	110	5	0.787011	0.683713	0.686841	0.535514	hyper	SLC7A5	inside intron
chr19	41694318	41694598	281	7	0.560541	0.726705	0.765261	0.873636	hypo	CYP2S1	upstream
chr6	170452864	170452926	63	6	0.74655	0.625019	0.471074	0.343045	hyper	LOC154449	downstream
chr7	100208932	100209041	110	5	0.537384	0.745633	0.550545	0.662294	hypo	MOSPD3	promoter
chr11	17499932	17499970	39	3	0.562956	0.64403	0.565943	0.686532	hypo	ABCC8	promoter
chr17	11804036	11804124	89	3	0.492433	0.648366	0.634463	0.802865	hypo	DNAH9	inside intron
chr9	108430510	108430892	383	6	0.634695	0.733228	0.759868	0.874817	hypo	TAL2	downstream
chr3	75478499	75478678	180	4	0.442491	0.600818	0.717257	0.842662	hypo	FAM86D	3'UTR
chr20	3789063	3789229	167	1	0.493036	0.605606	0.606502	0.746434	hypo	CDC25B	downstream
chr22	25346754	25346985	232	2	0.604674	0.72914	0.636395	0.847292	hypo	TMEM211	upstream
chr5	176163224	176163414	191	4	0.518098	0.639946	0.526357	0.700209	hypo	UNC5A	upstream
chr22	19868666	19868973	308	7	0.140055	0.317885	0.797704	0.911112	hypo	TXNRD2	inside intron
chr22	37988557	37988593	37	5	0.241082	0.424572	0.416287	0.577813	hypo	LGALS2	upstream
chr7	155290602	155290908	307	4	0.559974	0.684506	0.61328	0.725715	hypo	CNPY1	downstream
chr2	105794734	105795373	640	6	0.570969	0.700031	0.642887	0.766658	hypo	GPR45	upstream
chr22	39323864	39324085	222	3	0.162105	0.327365	0.572705	0.722984	hypo	APOBEC3A	upstream
chr6	36843409	36843623	215	4	0.494485	0.652833	0.522719	0.677293	hypo	PPIL1	promoter
chr16	67708309	67708331	23	3	0.532762	0.727015	0.422853	0.656618	hypo	GFOD2	downstream
chr4	169733433	169733727	295	6	0.267107	0.394076	0.641396	0.746237	hypo	PALLD	inside intron
chr19	47792630	47792901	272	6	0.320355	0.529456	0.703093	0.848784	hypo	PRR24	downstream
chr14	69970133	69970197	65	4	0.618227	0.712817	0.660293	0.776473	hypo	FLJ44817	inside intron
chr22	34188080	34188234	155	3	0.802497	0.69774	0.694338	0.540344	hyper	LARGE	5'UTR
chr7	139137936	139138155	220	5	0.217094	0.331991	0.788148	0.908757	hypo	KLRG2	3'UTR
chr17	74523510	74523615	106	4	0.366861	0.582078	0.346188	0.489033	hypo	CYGB	3'UTR
chr22	27070119	27070225	107	3	0.594002	0.470329	0.52754	0.376361	hyper	MIAT	5'UTR
chr9	140431138	140431247	110	4	0.872408	0.769886	0.528184	0.402965	hyper	PNPLA7	inside intron
chr12	125816057	125816324	268	4	0.232962	0.373278	0.380878	0.546053	hypo	TMEM132B	inside intron
chr22	34189227	34189349	123	2	0.752559	0.648785	0.674891	0.558313	hyper	LARGE	5'UTR
chr8	56940825	56940956	132	2	0.45315	0.543822	0.684197	0.786343	hypo	LYN	downstream
chr14	97831719	97831837	119	4	0.592141	0.730726	0.771985	0.875889	hypo	VRK1	downstream
chr2	27320407	27320514	108	4	0.615381	0.741444	0.537399	0.712944	hypo	KHK	inside exon
chr16	51322704	51322929	226	5	0.723906	0.632603	0.740976	0.637926	hyper	SALL1	upstream
chr19	37664877	37665073	197	5	0.875428	0.756558	0.778358	0.672107	hyper	ZNF585A	promoter
chr2	208989534	208989652	119	5	0.513944	0.388701	0.345581	0.237818	hyper	CRYGD	promoter
chr5	6839043	6839241	199	5	0.713752	0.59875	0.631641	0.47924	hyper	POLS	downstream
chr5	153851102	153851552	451	4	0.654383	0.406512	0.350586	0.244386	hyper	HAND1	downstream
chr9	140944533	140944789	257	2	0.577032	0.705269	0.620958	0.736533	hypo	CACNA1B	inside intron
chr16	84956386	84956513	128	6	0.291926	0.436293	0.734953	0.868634	hypo	CRISPLD2	downstream
chr2	179314562	179314738	177	2	0.082974	0.188235	0.341444	0.469741	hypo	PRKRA	inside intron
chr18	14542122	14542393	272	5	0.640585	0.792213	0.723528	0.840313	hypo	POTEC	inside intron
chr19	49399812	49399903	92	5	0.360351	0.537978	0.412394	0.542373	hypo	TULP2	overlaps
chr3	54315623	54316185	563	5	0.807207	0.637809	0.7142	0.606768	hyper	CACNA2D3	inside intron
chr17	38936133	38936238	106	3	0.623821	0.520773	0.668983	0.532744	hyper	KRT27	inside intron
chr7	91569178	91569288	111	2	0.176988	0.314485	0.371231	0.523867	hypo	AKAP9	promoter
chr13	40175683	40175779	97	4	0.10498	0.208657	0.633112	0.801965	hypo	LHFP	5'UTR
chr7	158362052	158362086	35	4	NA	NA	0.58572	0.744798	hypo	PTPRN2	inside intron
chr8	3001925	3002117	193	5	0.525543	0.649319	0.745107	0.852277	hypo	CSMD1	inside intron
chr9	116174243	116174246	4	2	0.820801	0.748415	0.801989	0.684152	hyper	C9orf43	5'UTR
chr12	65951059	65951245	187	6	0.31047	0.453904	0.471765	0.607365	hypo	MSRB3	downstream
chr1	6140310	6140432	123	3	0.498398	0.613876	0.684434	0.842698	hypo	KCNAB2	inside intron
chr2	88750760	88751040	281	4	0.349516	0.133183	0.257713	0.131861	hyper	FOXI3	inside intron
chr1	243053248	243053425	178	5	0.294069	0.468345	0.418942	0.579683	hypo	LOC731275	downstream
chr17	64187007	64187179	173	6	0.101303	0.221152	0.641687	0.7697	hypo	CCDC46	5'UTR
chr3	50607179	50607240	62	5	0.0136207	0.176122	0.0718206	0.174014	hypo	HEMK1	5'UTR
chr15	40530678	40530997	320	4	0.277148	0.388728	0.359891	0.47158	hypo	PAK6	5'UTR
chr16	30483271	30483713	443	5	0.819501	0.660218	0.687771	0.582405	hyper	ITGAL	promoter
chr2	176985121	176985345	225	5	0.234141	0.438221	0.199196	0.366154	hypo	HOXD10	downstream
chr6	12014154	12014486	333	5	0.199938	0.341162	0.561405	0.685644	hypo	HIVEP1	5'UTR
chr15	91261434	91261732	299	5	0.437264	0.551523	0.438823	0.564889	hypo	BLM	5'UTR
chr5	75382061	75382331	271	5	0.266543	0.586921	0.740147	0.875648	hypo	SV2C	5'UTR
chr19	46742687	46743057	371	5	0.607932	0.770069	0.704323	0.831607	hypo	IGFL1	downstream
chr7	27288153	27288492	340	5	0.331857	0.453639	0.346975	0.502764	hypo	EVX1	downstream
chr14	72945461	72945556	96	5	0.676689	0.522902	0.765446	0.639818	hyper	RGS6	inside intron
chr17	60783188	60783343	156	6	0.231186	0.423056	0.602247	0.757397	hypo	2021-03-10	inside intron
chr2	27805525	27805622	98	3	0.304039	0.473235	0.340022	0.521655	hypo	C2orf16	3'UTR
chr10	1603092	1603221	130	5	0.530559	0.704202	0.645749	0.786412	hypo	ADARB2	inside intron
chr10	134404910	134404945	36	4	0.274987	0.370835	0.650474	0.800204	hypo	INPP5A	inside intron
chr1	10749327	10749377	51	5	0.635373	0.761534	0.641911	0.801186	hypo	CASZ1	inside intron
chr1	152079491	152079817	327	4	0.615987	0.485785	0.476623	0.332842	hyper	TCHH	3'UTR
chr3	50713748	50714034	287	4	0.663054	0.803008	0.733407	0.873879	hypo	DOCK3	inside intron
chr2	191879796	191880088	293	3	0.927969	0.81828	0.637872	0.493987	hyper	STAT1	promoter
chr15	98557640	98557967	328	5	0.750622	0.642646	0.700607	0.594756	hyper	ARRDC4	downstream
chr11	18111388	18111462	75	4	0.641393	0.752836	0.709962	0.853655	hypo	SAAL1	inside intron
chr1	150282521	150282815	295	5	0.627623	0.758919	0.75997	0.896973	hypo	MRPS21	downstream
chr16	2960547	2960660	114	3	0.479828	0.629245	0.663698	0.783986	hypo	FLYWCH1	promoter
chr3	58418583	58418633	51	2	0.634719	0.757784	0.53162	0.614632	hypo	PDHB	inside intron
chr12	63259720	63259977	258	4	0.27971	0.414832	0.677172	0.804055	hypo	PPM1H	inside intron
chr6	28058067	28058391	325	5	0.638968	0.759335	0.605354	0.760557	hypo	ZSCAN12L1	promoter
chr11	71423273	71423587	315	4	0.541514	0.72354	0.619992	0.72616	hypo	FAM86C	upstream
chr4	153659870	153660243	374	5	0.637275	0.739328	0.683368	0.793553	hypo	TIGD4	downstream
chr4	120921913	120922465	553	6	0.6364	0.774237	0.749628	0.855179	hypo	MAD2L1	downstream
chr9	96108253	96108467	215	5	0.144313	0.33242	0.321225	0.454657	hypo	C9orf129	5'UTR
chr19	47775690	47775793	104	4	0.677879	0.855458	0.611281	0.814801	hypo	CCDC9	downstream
chr8	145665025	145665265	241	6	0.498254	0.645443	0.729527	0.844311	hypo	NFKBIL2	inside intron
chr10	105454248	105454559	312	3	0.885343	0.678395	0.563634	0.394564	hyper	SH3PXD2A	inside intron
chr1	35261586	35261726	141	6	0.756829	0.655321	0.726985	0.619032	hyper	GJA4	downstream
chr17	42448019	42448448	430	2	0.844961	0.733126	0.792939	0.681451	hyper	ITGA2B	downstream
chr2	239195354	239195429	76	4	0.132386	0.295417	0.686926	0.87444	hypo	PER2	5'UTR
chr2	95826040	95826060	21	1	0.27247	0.367653	0.474032	0.665614	hypo	ZNF514	promoter
chr2	74758799	74758852	54	3	0.684247	0.807159	0.541747	0.669853	hypo	HTRA2	overlaps
chr20	49923770	49924037	268	5	0.530961	0.652481	0.574873	0.725857	hypo	NFATC2	downstream
chr7	89841767	89842191	425	5	0.118528	0.276548	0.416188	0.583019	hypo	STEAP2	5'UTR
chr3	42725456	42725520	65	4	0.269496	0.385689	0.73725	0.854849	hypo	KBTBD5	promoter
chr7	19182844	19183067	224	6	0.365948	0.539388	0.303265	0.414702	hypo	FERD3L	downstream
chr16	21656734	21656756	23	4	0.832073	0.71127	0.829331	0.70975	hyper	IGSF6	inside intron
chr19	3271591	3271805	215	3	0.422711	0.600615	0.492336	0.587433	hypo	BRUNOL5	5'UTR
chr20	60054105	60054526	422	6	0.645333	0.777482	0.699839	0.817249	hypo	CDH4	inside intron
chr1	14927787	14927953	167	4	0.84105	0.679879	0.543469	0.42557	hyper	KIAA1026	inside intron
chr19	38774922	38775249	328	5	0.873686	0.76478	0.709612	0.582902	hyper	SPINT2	inside intron
chr16	7938881	7939164	284	4	0.471007	0.590083	0.598832	0.744082	hypo	A2BP1	downstream
chr9	136821504	136821739	236	5	0.0995418	0.232375	0.356833	0.495126	hypo	VAV2	inside intron
chr19	722448	722682	235	4	0.790544	0.671297	0.600004	0.495497	hyper	PALM	inside intron
chr2	105866700	105866896	197	3	0.558619	0.660165	0.793017	0.909964	hypo	GPR45	downstream
chr6	163569672	163569877	206	5	0.521904	0.736242	0.650101	0.776467	hypo	PACRG	inside intron
chr1	200638024	200638101	78	4	0.13885	0.231743	0.214786	0.384511	hypo	DDX59	5'UTR
chr13	110957675	110957893	219	5	0.0162148	0.133207	0.442082	0.563232	hypo	COL4A1	inside intron
chr7	29236041	29236387	347	5	0.837049	0.602429	0.246603	0.145384	hyper	CHN2	inside intron
chr17	63527388	63527550	163	5	0.115999	0.254141	0.645983	0.771712	hypo	AXIN2	inside intron
chr12	11144512	11145002	491	5	0.603448	0.733658	0.645133	0.79465	hypo	PRH1	5'UTR
chr3	72226399	72226435	37	1	0.227804	0.362199	0.345877	0.489865	hypo	RYBP	downstream
chr16	57635519	57635958	440	5	0.621679	0.466409	0.335694	0.226186	hyper	GPR56	upstream
chr2	96419196	96419256	61	3	0.628362	0.72555	0.727335	0.86011	hypo	TRIM43	downstream
chr19	53695416	53695667	252	3	0.62369	0.483282	0.568441	0.436138	hyper	ZNF665	5'UTR
chr2	230788089	230788133	45	3	0.182436	0.334215	0.365431	0.520536	hypo	FBXO36	inside intron
chr14	69523223	69523426	204	3	0.180818	0.389661	0.572407	0.733922	hypo	DCAF5	inside intron
chr5	149341237	149341460	224	3	0.47775	0.639473	0.457798	0.652162	hypo	SLC26A2	5'UTR
chr6	131254327	131254619	293	4	0.506402	0.62743	0.742534	0.895282	hypo	EPB41L2	inside intron
chr16	21168602	21169014	413	5	0.483703	0.663821	0.551261	0.68622	hypo	DNAH3	inside intron
chr2	240217110	240217397	288	5	0.54183	0.728633	0.758029	0.880996	hypo	HDAC4	inside intron
chr8	104312361	104312827	467	6	0.474094	0.738384	0.659374	0.79092	hypo	FZD6	overlaps
chr12	114359487	114359545	59	3	0.869597	0.773092	0.803484	0.665768	hyper	RBM19	inside intron
chr3	192633175	192633276	102	3	0.74152	0.544686	0.482072	0.345231	hyper	C3orf59	inside intron
chr18	48658999	48659485	487	5	0.528666	0.655468	0.76483	0.875814	hypo	MEX3C	downstream
chr1	29803315	29803432	118	4	0.602855	0.744959	0.530632	0.684653	hypo	PTPRU	downstream
chr19	50474744	50475310	567	6	0.38448	0.627475	0.668492	0.802274	hypo	SIGLEC16	5'UTR
chr8	38287479	38287572	94	2	0.308253	0.527616	0.548692	0.704369	hypo	FGFR1	inside intron
chr10	73946374	73946525	152	3	0.660092	0.796673	0.569706	0.754908	hypo	ASCC1	inside intron
chr9	129883890	129883942	53	3	0.0954825	0.199696	0.590269	0.782436	hypo	ANGPTL2	5'UTR
chr1	58602577	58603213	637	5	0.691026	0.5471	0.710895	0.596277	hyper	DAB1	5'UTR
chr7	92460661	92461084	424	5	0.717926	0.599031	0.300681	0.167208	hyper	CDK6	inside intron
chr6	160770775	160770997	223	4	0.15891	0.433873	0.535065	0.668987	hypo	SLC22A3	inside intron
chr22	33606376	33606449	74	5	0.56148	0.667581	0.588694	0.700454	hypo	LARGE	downstream
chr2	24232161	24232215	55	4	0.795087	0.647591	0.834681	0.677723	hyper	MFSD2B	promoter
chr9	111882783	111882949	167	4	0.169982	0.455355	0.446583	0.612607	hypo	C9orf5	promoter
chr19	5314016	5314160	145	4	0.534635	0.424133	0.591654	0.450556	hyper	PTPRS	5'UTR
chr6	16126933	16127119	187	3	0.710373	0.818467	0.793859	0.907652	hypo	MYLIP	promoter
chr10	30712431	30712726	296	5	0.451518	0.568719	0.539432	0.666789	hypo	MAP3K8	upstream
chr1	32965643	32965808	166	5	0.0692869	0.198403	0.0415321	0.168231	hypo	ZBTB8B	downstream
chr5	141260199	141260559	361	3	0.526477	0.698178	0.350926	0.566762	hypo	PCDH1	promoter
chr9	83118491	83118832	342	4	0.338294	0.451197	0.622316	0.767894	hypo	TLE4	downstream
chr7	65508544	65508631	88	2	0.415958	0.531461	0.384634	0.489436	hypo	ASL	upstream
chr7	149642019	149642194	176	4	0.727157	0.862085	0.785591	0.920315	hypo	ATP6V0E2	downstream
chr5	76010327	76010407	81	3	0.730273	0.62902	0.324237	0.140746	hyper	F2R	promoter
chr19	41055497	41055752	256	2	0.24036	0.36984	0.345312	0.628141	hypo	SPTBN4	inside intron
chr4	53272581	53272676	96	4	0.85929	0.749906	0.840321	0.700371	hyper	USP46	downstream
chr4	7103027	7103065	39	3	0.745126	0.873356	0.612549	0.811203	hypo	FLJ36777	3'UTR
chr11	2166415	2166440	26	2	0.448625	0.319557	0.321039	0.0910568	hyper	IGF2AS	5'UTR
chr22	19763722	19763996	275	5	0.574728	0.6944	0.607841	0.728685	hypo	TBX1	inside intron
chr11	61346772	61346984	213	6	0.677467	0.498545	0.625398	0.522585	hyper	SYT7	inside intron
chr1	205413479	205413818	340	5	0.224581	0.416244	0.59916	0.722451	hypo	MIR135B	downstream
chr4	57276423	57276760	338	3	0.220405	0.326556	0.640386	0.777379	hypo	PPAT	inside intron
chr11	7042600	7042912	313	3	0.885867	0.777904	0.746634	0.628894	hyper	NLRP14	5'UTR
chr10	50602418	50602526	109	4	0.208629	0.425233	0.286661	0.453256	hypo	DRGX	upstream
chr12	132040495	132040607	113	6	0.590972	0.711939	0.73004	0.841515	hypo	SFRS8	upstream
chr1	32687258	32687358	101	3	0.122794	0.286894	0.234435	0.430914	hypo	C1orf91	inside intron
chr12	9178580	9178952	373	5	0.527187	0.633083	0.706744	0.819407	hypo	KLRG1	downstream
chr14	100205713	100205823	111	2	0.686391	0.791634	0.759694	0.876542	hypo	CYP46A1	downstream
chr6	27530489	27530606	118	5	0.445804	0.555213	0.446878	0.589546	hypo	ZNF184	upstream
chr19	56098038	56098167	130	6	0.454553	0.651563	0.448196	0.569154	hypo	FIZ1	downstream
chr22	29602614	29602717	104	3	0.229551	0.351483	0.181413	0.306072	hypo	EMID1	inside intron
chr12	12992651	12993179	529	6	0.681424	0.818773	0.771755	0.885324	hypo	DDX47	downstream
chr2	241408123	241408354	232	4	0.578015	0.685687	0.779256	0.911025	hypo	GPC1	downstream
chr1	235123244	235123413	170	5	0.147865	0.304528	0.74478	0.857473	hypo	TOMM20	downstream
chr9	44163888	44164104	217	5	0.552865	0.409131	0.602083	0.50088	hyper	FAM75A6	upstream
chr17	12920334	12920413	80	4	0.251397	0.473099	0.512652	0.631827	hypo	ELAC2	overlaps
chr20	62377483	62377546	64	6	0.481176	0.606178	0.77364	0.918592	hypo	ZBTB46	3'UTR
chr4	68409519	68409822	304	3	0.740733	0.612676	0.351404	0.225801	hyper	CENPC1	inside intron
chr1	44039893	44039956	64	5	0.646653	0.752283	0.680384	0.817298	hypo	PTPRF	inside intron
chr5	2886828	2887147	320	5	0.495191	0.645986	0.695593	0.803095	hypo	C5orf38	downstream
chr3	141458688	141459037	350	3	0.558219	0.435219	0.412528	0.260612	hyper	RNF7	inside intron
chr16	79108800	79108890	91	3	0.496867	0.392618	0.416619	0.283652	hyper	WWOX	inside intron
chr1	151432386	151432498	113	4	0.640331	0.791069	0.563219	0.719355	hypo	POGZ	promoter
chr2	220347560	220347643	84	1	0.589639	0.734221	0.619363	0.868017	hypo	SPEG	overlaps
chr20	19191757	19191761	5	2	0.609121	0.434799	0.585745	0.435691	hyper	SLC24A3	promoter
chr11	117534934	117534957	24	4	0.349612	0.472775	0.443639	0.589564	hypo	DSCAML1	inside intron
chr5	148650620	148650766	147	4	0.437161	0.656174	0.419169	0.549776	hypo	AFAP1L1	promoter
chr5	159847003	159847218	216	5	0.58619	0.736594	0.483571	0.610177	hypo	SLU7	promoter
chr1	244107336	244107471	136	4	0.562696	0.666629	0.66911	0.783587	hypo	AKT3	upstream
chr1	62905133	62905224	92	4	0.864439	0.745353	0.805181	0.676413	hyper	USP1	5'UTR
chr9	131419709	131419726	18	4	0.849638	0.764254	0.769148	0.657383	hyper	WDR34	promoter
chr12	9803299	9803558	260	4	0.820923	0.71328	0.23063	0.133148	hyper	LOC374443	5'UTR
chr19	13934210	13934272	63	4	0.549585	0.671666	0.764456	0.896757	hypo	ZSWIM4	inside exon
chr20	61053109	61053275	167	6	0.709742	0.583067	0.287542	0.162348	hyper	GATA5	promoter
chr2	97533218	97533283	66	5	0.329396	0.484663	0.342728	0.523241	hypo	SEMA4C	inside intron
chr14	34530188	34530427	240	5	0.914504	0.799502	0.518553	0.408828	hyper	EGLN3	upstream
chr9	127267851	127267861	11	2	0.347723	0.546791	0.727216	0.840775	hypo	NR5A1	5'UTR
chr12	2693273	2693604	332	5	0.931055	0.760391	0.714072	0.597183	hyper	CACNA1C	inside intron
chr17	58228722	58228989	268	4	0.35703	0.509445	0.218444	0.419158	hypo	CA4	inside intron
chr4	88041277	88041841	565	5	0.564697	0.414491	0.829414	0.716821	hyper	AFF1	inside intron
chr17	75911437	75911732	296	4	0.394069	0.53248	0.510563	0.645363	hypo	FLJ45079	upstream
chr22	38609371	38609534	164	3	0.91841	0.821866	0.739189	0.51924	hyper	MAFF	5'UTR
chr7	152373654	152373719	66	3	0.319831	0.42342	0.428037	0.55957	hypo	XRCC2	promoter
chr3	161088862	161088943	82	3	0.78058	0.608298	0.468768	0.280917	hyper	C3orf57	5'UTR
chr7	145478654	145478976	323	3	0.587639	0.721373	0.539402	0.712767	hypo	CNTNAP2	upstream
chr18	67901983	67902236	254	4	0.584973	0.699831	0.651458	0.76516	hypo	RTTN	upstream
chr15	41150518	41150536	19	3	0.388769	0.52171	0.569028	0.733862	hypo	SPINT1	downstream
chr11	62491784	62491908	125	6	0.437481	0.571002	0.768369	0.881541	hypo	HNRNPUL2	overlaps
chr7	66207069	66207272	204	4	0.486675	0.663033	0.814097	0.94971	hypo	RABGEF1	5'UTR
chr6	7141967	7142024	58	4	0.0287499	0.106619	0.315661	0.496608	hypo	RREB1	5'UTR
chr20	44838612	44838675	64	5	0.320325	0.467936	0.494047	0.652584	hypo	CDH22	inside intron
chr14	34521936	34522144	209	5	0.712386	0.841224	0.780129	0.898954	hypo	EGLN3	upstream
chr4	185435154	185435291	138	3	0.565759	0.711454	0.67002	0.815055	hypo	IRF2	upstream
chr6	27176420	27176443	24	5	0.541791	0.696901	0.650409	0.756032	hypo	PRSS16	upstream
chr3	17020229	17020645	417	4	0.396351	0.534612	0.721397	0.821287	hypo	PLCL2	5'UTR
chr17	60782677	60782773	97	4	0.14369	0.277963	0.462892	0.625724	hypo	2021-03-10	inside intron
chr1	161964426	161964536	111	5	0.484104	0.679347	0.752118	0.871636	hypo	OLFML2B	inside intron
chr6	151389381	151389654	274	6	0.200571	0.312457	0.759845	0.861589	hypo	MTHFD1L	inside intron
chr22	39567917	39567971	55	3	0.752752	0.634292	0.641488	0.515453	hyper	CBX7	upstream
chr13	111293209	111293356	148	4	0.454404	0.621894	0.787193	0.895591	hypo	CARS2	downstream
chr6	27172288	27172458	171	4	0.849559	0.75443	0.784407	0.651731	hyper	PRSS16	upstream
chr11	66750297	66750725	429	4	0.675849	0.564247	0.563882	0.429862	hyper	C11orf86	downstream
chr4	165879103	165879431	329	4	0.679963	0.550088	0.642871	0.520836	hyper	C4orf39	3'UTR
chr11	60931940	60932109	170	3	0.767463	0.581054	0.507242	0.308887	hyper	VPS37C	upstream
chr2	233246647	233246651	5	2	0.344133	0.235843	0.369217	0.200768	hyper	ALPP	3'UTR
chr6	157556667	157556697	31	4	0.112921	0.226014	0.208136	0.443209	hypo	ARID1B	downstream
chr1	100315090	100315125	36	2	0.324155	0.504365	0.370481	0.521282	hypo	AGL	promoter
chr11	1481755	1481796	42	4	0.287468	0.387656	0.68111	0.84645	hypo	BRSK2	inside intron
chr14	35883154	35883424	271	6	0.261532	0.463681	0.570768	0.687659	hypo	NFKBIA	upstream
chr17	786328	786337	10	2	0.585193	0.697058	0.694113	0.821908	hypo	NXN	inside intron
chr17	79423134	79423260	127	4	0.883695	0.735148	0.506986	0.388988	hyper	BAHCC1	inside intron
chr13	99405630	99405739	110	3	0.816141	0.921034	0.742515	0.906365	hypo	SLC15A1	promoter
chr4	153651592	153651638	47	3	0.759483	0.629128	0.714725	0.605018	hyper	TIGD4	downstream
chr5	114192850	114193141	292	4	0.80869	0.690751	0.521631	0.414247	hyper	TRIM36	downstream
chr20	41974566	41974905	340	5	0.672071	0.774939	0.706563	0.818605	hypo	SFRS6	upstream
chr19	30576426	30576482	57	2	0.587108	0.633029	0.692573	0.821395	hypo	C19orf2	downstream
chr1	61508306	61508354	49	2	0.601872	0.756229	0.529223	0.664382	hypo	NFIA	upstream
chr1	112150048	112150128	81	4	0.756577	0.888419	0.720523	0.83842	hypo	RAP1A	upstream
chr2	88458504	88458815	312	4	0.757511	0.649878	0.729664	0.620997	hyper	THNSL2	upstream
chr16	18066389	18066576	188	6	0.261376	0.456735	0.733384	0.833706	hypo	LOC339047	downstream
chr2	85242992	85243288	297	4	0.66225	0.551821	0.655039	0.548228	hyper	KCMF1	inside intron
chr4	3481803	3481874	72	2	0.588494	0.69639	0.630246	0.803905	hypo	DOK7	inside intron
chr17	67576562	67577144	583	4	0.664991	0.572173	0.600196	0.482131	hyper	MAP2K6	downstream
chr12	124837204	124837489	286	4	0.709136	0.575573	0.518209	0.403649	hyper	NCOR2	inside intron
chr11	115596373	115596550	178	3	0.727065	0.588801	0.784394	0.676561	hyper	CADM1	upstream
chr8	42313707	42314122	416	5	0.337161	0.480279	0.819147	0.93736	hypo	SLC20A2	inside intron
chr2	208124593	208124866	274	4	0.50305	0.612263	0.634184	0.735719	hypo	KLF7	upstream
chr15	52030641	52030746	106	4	0.597995	0.74138	0.424934	0.543353	hypo	LYSMD2	5'UTR
chr7	106507245	106507587	343	3	0.759261	0.63271	0.427365	0.258638	hyper	PIK3CG	5'UTR
chr10	79290644	79291209	566	5	0.511141	0.650482	0.722456	0.835421	hypo	KCNMA1	inside intron
chr12	47701049	47701163	115	5	0.800697	0.690134	0.433415	0.331497	hyper	FAM113B	downstream
chr20	57462978	57463270	293	4	0.695451	0.554537	0.80296	0.65687	hyper	GNAS	inside intron
chr19	1512610	1512657	48	3	0.600599	0.768353	0.436331	0.628577	hypo	ADAMTSL5	5'UTR
chr13	110956852	110957045	194	4	0.0757554	0.251058	0.668378	0.802061	hypo	COL4A1	inside intron
chr5	175335582	175335633	52	3	0.307498	0.516831	0.731242	0.857102	hypo	CPLX2	downstream
chr4	185455983	185456230	248	5	0.64442	0.534822	0.52116	0.416175	hyper	IRF2	upstream
chr16	88381770	88381937	168	3	0.894435	0.767969	0.662479	0.533461	hyper	ZNF469	upstream
chr21	38581065	38581074	10	2	0.32522	0.416225	0.547032	0.741903	hypo	DSCR9	5'UTR
chr19	39689664	39689909	246	2	0.746807	0.552401	0.797384	0.684143	hyper	NCCRP1	overlaps
chr1	55530855	55531117	263	5	0.477061	0.747092	0.773853	0.877053	hypo	PCSK9	downstream
chr3	128373555	128373662	108	4	0.774462	0.625467	0.504154	0.391809	hyper	RPN1	upstream
chr13	31100305	31100485	181	3	0.639976	0.73797	0.754535	0.864883	hypo	HMGB1	upstream
chr14	104766054	104766404	351	5	0.477253	0.659979	0.66345	0.773992	hypo	KIF26A	downstream
chr17	7555810	7555843	34	3	0.292678	0.518697	0.572141	0.718413	hypo	ATP1B2	inside intron
chr1	38456471	38456531	61	5	0.490013	0.628445	0.586584	0.756439	hypo	SF3A3	promoter
chr1	37950215	37950223	9	3	0.379109	0.505851	0.703122	0.829499	hypo	ZC3H12A	downstream
chr12	57401053	57401118	66	3	0.607612	0.728008	0.265446	0.437489	hypo	ZBTB39	promoter
chr5	92923846	92923881	36	5	0.160174	0.458644	0.228689	0.372379	hypo	NR2F1	inside exon
chr14	105938957	105939027	71	4	0.300096	0.446661	0.657308	0.790012	hypo	MTA1	downstream
chr9	15554086	15554110	25	3	0.307579	0.217045	0.205178	0.081367	hyper	C9orf93	5'UTR
chr15	30050073	30050471	399	5	0.557509	0.68202	0.733678	0.83852	hypo	TJP1	inside intron
chr1	3542539	3542860	322	4	0.602027	0.722841	0.62782	0.774168	hypo	TPRG1L	inside intron
chr1	65615247	65615281	35	2	0.222714	0.339877	0.0837737	0.260707	hypo	AK3L1	inside intron
chr1	27863520	27863603	84	4	0.250101	0.416587	0.778102	0.883005	hypo	AHDC1	3'UTR
chr4	4983293	4983598	306	5	0.55963	0.707915	0.749541	0.86642	hypo	CYTL1	downstream
chr5	75030824	75030963	140	4	0.573547	0.704489	0.764143	0.901066	hypo	C5orf37	upstream
chr7	409689	409873	185	3	0.820294	0.929391	0.716831	0.897196	hypo	FAM20C	downstream
chr15	98305403	98305508	106	3	0.625434	0.730922	0.740724	0.850149	hypo	LOC91948	3'UTR
chr12	8087210	8087435	226	3	0.723473	0.58539	0.497299	0.373197	hyper	SLC2A3	inside intron
chr21	45915411	45915495	85	3	0.896926	0.761284	0.793894	0.673305	hyper	C21orf29	downstream
chr2	198319511	198319688	178	3	0.342819	0.447507	0.468836	0.626977	hypo	COQ10B	inside intron
chr11	121239415	121239606	192	4	0.482122	0.628674	0.614641	0.72355	hypo	SC5DL	downstream
chr10	12376349	12376414	66	4	0.34138	0.453531	0.522631	0.629247	hypo	CAMK1D	upstream
chr12	54470472	54470703	232	3	0.491219	0.73919	0.605758	0.797862	hypo	FLJ12825	5'UTR
chr11	93586391	93586779	389	5	0.760983	0.616002	0.744261	0.593741	hyper	C11orf90	upstream
chr11	131413679	131413832	154	3	0.706536	0.606221	0.675958	0.556764	hyper	NTM	inside intron
chr12	6252321	6252373	53	4	0.577605	0.743843	0.556294	0.674197	hypo	VWF	upstream
chr1	231242083	231242370	288	4	0.497266	0.619412	0.642891	0.764765	hypo	TRIM67	upstream
chr6	135817850	135817871	22	2	0.419599	0.536354	0.5296	0.647897	hypo	AHI1	5'UTR
chr10	11954925	11955018	94	3	0.616083	0.540478	0.837312	0.732951	hyper	UPF2	downstream
chr2	3604921	3605016	96	3	0.308642	0.471759	0.509999	0.639773	hypo	RNASEH1	inside intron
chr1	230889022	230889137	116	4	0.549584	0.667444	0.673705	0.801673	hypo	CAPN9	inside intron
chr6	28827692	28828097	406	4	0.784102	0.675536	0.659145	0.554308	hyper	TRIM27	downstream
chr11	8189211	8189363	153	3	0.591614	0.686919	0.608674	0.73591	hypo	RIC3	inside intron
chr1	243088259	243088614	356	5	0.392632	0.514555	0.631545	0.74327	hypo	LOC731275	downstream
chr14	46972232	46972560	329	4	0.701051	0.590687	0.737493	0.63678	hyper	RPL10L	downstream
chr17	65440030	65440411	382	5	0.73512	0.550713	0.692858	0.568342	hyper	PITPNC1	inside intron
chr1	149670667	149670771	105	5	0.255041	0.407294	0.564976	0.7324	hypo	LOC728855	downstream
chr12	54469264	54469599	336	5	0.55048	0.809114	0.65001	0.768514	hypo	FLJ12825	5'UTR
chr7	101599201	101599289	89	5	0.877674	0.755034	0.837486	0.733736	hyper	CUX1	inside intron
chr7	73740076	73740148	73	4	0.571796	0.680632	0.810386	0.914284	hypo	CLIP2	inside intron
chr15	55487749	55487815	67	5	0.694639	0.818431	0.534693	0.664804	hypo	RSL24D1	inside intron
chr10	1804520	1804624	105	4	0.490669	0.742345	0.744463	0.850083	hypo	ADARB2	upstream
chr8	54571142	54571454	313	3	0.495214	0.651525	0.407501	0.541055	hypo	ATP6V1H	downstream
chr7	128432677	128432962	286	4	0.449448	0.594941	0.517827	0.63851	hypo	CCDC136	inside intron
chr10	1805381	1805467	87	4	0.590856	0.730526	0.752024	0.859391	hypo	ADARB2	upstream
chr9	127244247	127244523	277	5	0.358695	0.51915	0.57913	0.716975	hypo	NR5A1	3'UTR
chr5	6716496	6716538	43	4	0.345667	0.529105	0.54094	0.689775	hypo	POLS	5'UTR
chr17	39813046	39813267	222	4	0.893383	0.790103	0.746746	0.628289	hyper	EIF1	upstream
chr20	36258265	36258496	232	3	0.416756	0.565785	0.526975	0.653304	hypo	CTNNBL1	upstream
chr9	137003292	137003418	127	5	0.397071	0.537928	0.748576	0.866648	hypo	WDR5	5'UTR
chr20	47539750	47540226	477	4	0.378036	0.57035	0.610524	0.737477	hypo	ARFGEF2	inside intron
chr11	5705354	5705404	51	4	0.429442	0.149142	0.258389	0.128052	hyper	TRIM5	5'UTR
chr1	151734922	151734964	43	3	0.727425	0.864023	0.384617	0.565566	hypo	MRPL9	inside exon
chr4	36012353	36012454	102	4	0.775724	0.545109	0.867476	0.745296	hyper	ARAP2	downstream
chr6	90060496	90060626	131	3	0.602475	0.48326	0.302043	0.150875	hyper	UBE2J1	inside intron
chr1	9187963	9188171	209	5	0.13919	0.389857	0.511325	0.676111	hypo	GPR157	inside intron
chr6	163776799	163776881	83	4	0.190125	0.35601	0.320172	0.479914	hypo	LOC285796	upstream
chr17	79690054	79690192	139	4	0.467533	0.583751	0.515681	0.635867	hypo	SLC25A10	downstream
chr22	51083015	51083237	223	3	0.697856	0.799772	0.691436	0.83833	hypo	ARSA	upstream
chr11	122452205	122452412	208	4	0.198316	0.318774	0.412536	0.555157	hypo	UBASH3B	upstream
chr17	80613019	80613085	67	4	0.786943	0.657254	0.406391	0.275938	hyper	RAB40B	downstream
chr1	231174704	231174845	142	5	0.72169	0.603955	0.477616	0.36932	hyper	FAM89A	inside intron
chr3	181682824	181682911	88	4	0.567147	0.668411	0.701123	0.818101	hypo	SOX2OT	downstream
chr9	136934461	136934503	43	3	0.669894	0.531972	0.53003	0.347993	hyper	BRD3	promoter
chr15	75123871	75124165	295	2	0.587434	0.697145	0.716687	0.866926	hypo	CPLX3	3'UTR
chr6	4777893	4778061	169	4	0.446797	0.313052	0.29663	0.170824	hyper	CDYL	inside intron
chr15	44830861	44830939	79	2	0.806396	0.690102	0.837917	0.708127	hyper	EIF3J	inside intron
chr9	135058674	135058766	93	4	0.45067	0.533965	0.715032	0.848918	hypo	NTNG2	inside intron
chr4	7663772	7663814	43	4	0.790331	0.902385	0.770331	0.892245	hypo	SORCS2	inside intron
chr20	25207549	25207609	61	3	0.214584	0.359065	0.629301	0.75194	hypo	ENTPD6	downstream
chr8	83102772	83102891	120	4	0.750346	0.624807	0.239411	0.130053	hyper	SNX16	upstream
chr5	124078243	124078553	311	4	0.335476	0.500455	0.587821	0.754287	hypo	ZNF608	inside intron
chr22	39093645	39093812	168	4	0.461447	0.619246	0.643305	0.806871	hypo	JOSD1	inside intron
chr9	135437591	135437844	254	3	0.353204	0.454135	0.521639	0.665891	hypo	C9orf171	inside intron
chr1	23474684	23474925	242	4	0.445046	0.612361	0.755847	0.862391	hypo	LUZP1	5'UTR
chr9	135643842	135643948	107	4	0.603058	0.70656	0.5523	0.665247	hypo	C9orf98	inside intron
chr6	10422636	10422737	102	5	NA	NA	0.218299	0.101512	hyper	TFAP2A	upstream
chr3	3707981	3708140	160	5	0.79658	0.637858	0.552968	0.417002	hyper	LRRN1	upstream
chr6	29973925	29973988	64	3	0.109927	0.315409	0.317613	0.502438	hypo	HLA-J	5'UTR
chr21	46767618	46767750	133	2	0.341081	0.477731	0.585349	0.737394	hypo	LOC642852	downstream
chr20	2780233	2780286	54	1	0.32637	0.471419	0.284847	0.404993	hypo	CPXM1	inside intron
chr16	56776128	56776294	167	2	0.557638	0.667243	0.625192	0.762965	hypo	NUP93	5'UTR
chr18	40852707	40852749	43	2	0.470626	0.567532	0.568043	0.706044	hypo	SYT4	inside intron
chr11	63472899	63472923	25	3	0.546929	0.660744	0.784346	0.89192	hypo	RTN3	inside intron
chr4	72051999	72052120	122	3	0.032869	0.185828	0.0993375	0.256549	hypo	SLC4A4	promoter
chr3	123753346	123753560	215	4	0.0375266	0.203653	0.1697	0.28883	hypo	ROPN1	upstream
chr5	67829427	67829601	175	3	0.399337	0.501978	0.587561	0.721574	hypo	PIK3R1	downstream
chr2	239401093	239401489	397	4	0.453902	0.625871	0.743443	0.844096	hypo	ASB1	downstream
chr2	1984199	1984218	20	3	0.919127	0.742418	0.734144	0.607419	hyper	MYT1L	5'UTR
chr17	79604820	79604891	72	5	0.623776	0.774335	0.63724	0.742015	hypo	NPLOC4	promoter
chr1	22575575	22575635	61	3	0.394909	0.51061	0.7262	0.82992	hypo	WNT4	upstream
chr11	2442705	2442716	12	1	0.685395	0.828083	0.490382	0.682778	hypo	TRPM5	inside intron
chr21	44061022	44061252	231	4	0.227782	0.365942	0.531638	0.682392	hypo	PDE9A	upstream
chr5	1553339	1553412	74	4	0.249536	0.508156	0.76389	0.888187	hypo	SDHAP3	downstream
chr5	141405330	141405538	209	4	0.685878	0.797435	0.601681	0.716255	hypo	GNPDA1	upstream
chr14	91695180	91695270	91	4	0.867154	0.759446	0.698648	0.586981	hyper	C14orf159	downstream
chr10	108016144	108016556	413	5	0.536228	0.684032	0.663163	0.77831	hypo	SORCS1	downstream
chr12	122248957	122249121	165	2	0.366029	0.52587	0.499155	0.684161	hypo	SETD1B	inside intron
chr1	107598899	107598908	10	3	0.647686	0.752081	0.654235	0.784102	hypo	PRMT6	promoter
chr1	1617546	1617568	23	1	0.57805	0.706046	0.522884	0.65065	hypo	LOC728661	5'UTR
chr14	106130478	106130613	136	5	0.568663	0.769563	0.647802	0.778582	hypo	TMEM121	downstream
chr12	57027736	57027834	99	2	0.117142	0.244585	0.382111	0.55945	hypo	BAZ2A	inside intron
chr20	55487524	55487654	131	3	0.760642	0.657059	0.786435	0.678909	hyper	BMP7	downstream
chr1	231113747	231113815	69	2	0.0626731	0.163464	0.0384884	0.186828	hypo	TTC13	inside intron
chr6	151188285	151188430	146	5	0.116353	0.263456	0.492292	0.597701	hypo	MTHFD1L	inside intron
chr6	33710984	33711199	216	4	0.50588	0.620814	0.62969	0.749149	hypo	IP6K3	5'UTR
chr4	78697859	78698111	253	4	0.596519	0.748433	0.814622	0.923747	hypo	CNOT6L	inside intron
chr9	40749870	40750169	300	3	0.444414	0.561025	0.716679	0.827205	hypo	ZNF658	downstream
chr3	125095076	125095155	80	5	0.534663	0.649126	0.39807	0.51543	hypo	ZNF148	promoter
chr16	14581546	14581728	183	3	0.367363	0.479017	0.476233	0.58002	hypo	PARN	inside intron
chr7	67096690	67096774	85	5	0.51903	0.64025	0.696582	0.803643	hypo	STAG3L4	downstream
chr4	7700434	7700731	298	4	0.422518	0.556036	0.557266	0.68701	hypo	SORCS2	inside intron
chr6	168079996	168080233	238	5	0.887799	0.773852	0.556386	0.422573	hyper	C6orf123	downstream
chr16	1087908	1088140	233	3	0.871189	0.748272	0.7424	0.635471	hyper	LOC146336	downstream
chr18	27292951	27293211	261	4	0.639262	0.72275	0.716987	0.821016	hypo	DSC3	downstream
chr9	101016283	101016370	88	3	0.847113	0.73757	0.727564	0.5666	hyper	TBC1D2	inside intron
chr6	21590067	21590069	3	2	0.715396	0.592212	0.669917	0.558295	hyper	SOX4	upstream
chr16	71459442	71459608	167	4	0.486341	0.341663	0.598271	0.48911	hyper	ZNF23	downstream
chr7	148888835	148888903	69	4	0.701354	0.594181	0.638084	0.529396	hyper	ZNF282	upstream
chr11	45377417	45377779	363	3	0.334821	0.544164	0.567388	0.712636	hypo	SYT13	upstream
chr1	109941409	109941455	47	2	0.52621	0.679487	0.492531	0.608049	hypo	SORT1	promoter
chr7	158120333	158120595	263	5	0.547828	0.744387	0.675298	0.779149	hypo	PTPRN2	inside intron
chr16	89708605	89708787	183	3	0.583549	0.68692	0.622439	0.754794	hypo	CHMP1A	downstream
chr20	32377045	32377080	36	3	0.648054	0.758275	0.748434	0.90199	hypo	ZNF341	inside intron
chr9	116299235	116299518	284	5	0.196805	0.333207	0.817775	0.924248	hypo	RGS3	inside intron
chr15	75749071	75749098	28	3	0.214746	0.375221	0.350955	0.531112	hypo	SIN3A	promoter
chr10	15212600	15212980	381	4	0.838719	0.648007	0.529022	0.409231	hyper	NMT2	promoter
chr19	46443244	46443288	45	4	0.217037	0.345172	0.526192	0.722114	hypo	NOVA2	inside exon
chr1	239574714	239574752	39	3	0.465468	0.582278	0.740645	0.853132	hypo	CHRM3	upstream
chr20	46475657	46475722	66	4	0.331055	0.47687	0.722351	0.833961	hypo	SULF2	upstream
chr8	143259182	143259528	347	3	0.657884	0.769207	0.626715	0.800582	hypo	NCRNA00051	upstream
chr17	46704410	46704467	58	3	0.116619	0.172864	0.22207	0.452262	hypo	HOXB9	promoter
chr6	28512067	28512103	37	3	0.233127	0.339558	0.103497	0.241631	hypo	GPX5	downstream
chr12	1427548	1427996	449	4	0.338897	0.457753	0.692004	0.799538	hypo	ERC1	inside intron
chr5	540369	540724	356	5	0.27464	0.62553	0.581869	0.714424	hypo	SLC9A3	upstream
chr4	174453287	174453447	161	4	0.156477	0.717247	0.175683	0.281199	hypo	NBLA00301	5'UTR
chr2	63274415	63274441	27	3	0.901358	0.752527	0.340763	0.229855	hyper	LOC100132215	3'UTR
chr12	14996229	14996527	299	5	0.195106	0.313826	0.615231	0.722275	hypo	ART4	5'UTR
chr21	44485123	44485143	21	2	0.424229	0.570516	0.775448	0.892383	hypo	CBS	inside intron
chr2	164593756	164593819	64	4	0.16341	0.279824	0.244793	0.356479	hypo	FIGN	promoter
chr15	78298676	78299031	356	4	0.483727	0.632497	0.618471	0.766804	hypo	TBC1D2B	inside intron
chr17	56401359	56401425	67	3	0.200422	0.352051	0.565218	0.699848	hypo	BZRAP1	inside intron
chr11	117776628	117776747	120	3	0.838578	0.695401	0.797722	0.65052	hyper	TMPRSS13	inside intron
chr9	95299377	95299530	154	5	0.249974	0.404808	0.650986	0.751031	hypo	CENPP	inside intron
chr2	228631263	228631332	70	2	0.209403	0.33588	0.515742	0.658246	hypo	CCL20	upstream
chr10	121447122	121447367	246	2	0.682516	0.564736	0.529783	0.41674	hyper	BAG3	downstream
chr4	169734104	169734308	205	4	0.261598	0.38916	0.669231	0.783191	hypo	PALLD	inside intron
chr11	12028319	12028472	154	4	0.748107	0.871923	0.842018	0.97012	hypo	DKK3	inside intron
chr12	72150213	72150354	142	3	0.0892128	0.229171	0.297068	0.432271	hypo	RAB21	inside intron
chr2	108083340	108083642	303	4	0.591442	0.711057	0.739029	0.849088	hypo	LOC729121	downstream
chr7	93205937	93206257	321	4	0.579695	0.824858	0.555231	0.697863	hypo	CALCR	promoter
chr1	159837788	159838138	351	4	0.493544	0.622385	0.604826	0.70801	hypo	CCDC19	downstream
chr8	24860687	24860820	134	3	0.293084	0.430755	0.54921	0.687666	hypo	NEFL	upstream
chr12	6887456	6887796	341	5	0.0848848	0.206997	0.43219	0.566754	hypo	LAG3	3'UTR
chr16	47493986	47494080	95	2	0.518089	0.642371	0.480493	0.579342	hypo	ITFG1	inside intron
chr17	7217622	7217628	7	2	0.432881	0.53059	0.375479	0.554318	hypo	GPS2	inside exon
chr16	89396339	89396376	38	2	0.850515	0.761434	0.729166	0.609139	hyper	ANKRD11	5'UTR
chr8	41261951	41262003	53	3	0.651508	0.79927	0.669742	0.801202	hypo	GOLGA7	upstream
chr20	49668598	49668819	222	4	0.495478	0.657495	0.640595	0.750841	hypo	KCNG1	upstream
chr4	154435995	154436336	342	4	0.64181	0.75918	0.684736	0.815162	hypo	KIAA0922	inside intron
chr10	115322483	115322848	366	5	0.530313	0.640767	0.52217	0.650483	hypo	HABP2	inside intron
chr7	123724565	123724810	246	4	0.245346	0.388566	0.619366	0.7317	hypo	TMEM229A	upstream
chr10	88729292	88729464	173	2	0.115813	0.252701	0.618747	0.786211	hypo	C10orf116	inside intron
chr6	163671254	163671425	172	4	0.803765	0.622925	0.317966	0.196338	hyper	PACRG	inside intron
chr9	92517921	92518431	511	4	0.764355	0.609442	0.696872	0.546391	hyper	LOC100129066	downstream
chr12	116693539	116693834	296	3	0.612018	0.750895	0.729782	0.83023	hypo	MED13L	inside intron
chr1	540961	540991	31	3	0.626771	0.497358	0.60929	0.425929	hyper	OR4F29	downstream
chr6	33560227	33560234	8	2	0.970118	0.868725	0.7719	0.651621	hyper	C6orf227	3'UTR
chr1	234259824	234259994	171	4	0.6072	0.498881	0.739849	0.615678	hyper	SLC35F3	inside intron
chr21	45356405	45356529	125	4	0.209149	0.394401	0.778139	0.883633	hypo	AGPAT3	5'UTR
chr19	551415	551453	39	4	0.208881	0.426305	0.340919	0.49395	hypo	GZMM	downstream
chr1	161122960	161122970	11	2	0.625355	0.733169	0.535594	0.685077	hypo	UFC1	promoter
chr1	245333384	245333598	215	4	0.898048	0.766195	0.797707	0.688231	hyper	KIF26B	inside intron
chr4	36012767	36012909	143	4	0.778462	0.54006	0.870781	0.758574	hyper	ARAP2	downstream
chr11	117104298	117104353	56	3	0.317606	0.432414	0.616695	0.758774	hypo	RNF214	5'UTR
chr4	122744043	122744213	171	4	0.041483	0.1842	0.109074	0.235684	hypo	CCNA2	inside intron
chr5	114193540	114193653	114	3	0.77132	0.637821	0.499902	0.380662	hyper	TRIM36	downstream
chr15	30049248	30049435	188	3	0.357427	0.518272	0.717283	0.854649	hypo	TJP1	inside intron
chr2	187383757	187383959	203	3	0.555775	0.672527	0.623789	0.731928	hypo	ZC3H15	downstream
chr1	226596379	226596396	18	3	0.692834	0.840906	0.569016	0.723684	hypo	PARP1	promoter
chr13	112514600	112515103	504	3	0.600356	0.732144	0.653525	0.801677	hypo	SOX1	upstream
chr20	56393922	56393994	73	4	0.642791	0.783747	0.786995	0.90983	hypo	PMEPA1	upstream
chr22	39869364	39869399	36	3	0.896912	0.788757	0.704708	0.52309	hyper	MGAT3	5'UTR
chr5	154316874	154316930	57	4	0.20265	0.323958	0.393921	0.509463	hypo	GEMIN5	inside intron
chr10	3132980	3133342	363	4	0.31679	0.455027	0.633576	0.78608	hypo	PFKP	inside intron
chr8	48437613	48437852	240	3	0.284561	0.389742	0.552889	0.714039	hypo	KIAA0146	inside intron
chr10	72166225	72166387	163	2	0.396995	0.539408	0.702959	0.847632	hypo	EIF4EBP2	inside intron
chr10	8098101	8098124	24	4	0.728279	0.500993	0.160725	0.0361212	hyper	GATA3	inside intron
chr3	71592497	71592784	288	4	0.130268	0.297747	0.396966	0.543778	hypo	FOXP1	5'UTR
chr5	502762	502797	36	3	0.356682	0.484442	0.611159	0.75419	hypo	SLC9A3	inside intron
chr13	100008957	100009094	138	3	0.620329	0.434235	0.529661	0.403743	hyper	UBAC2	inside intron
chr6	56706793	56707347	555	3	0.295026	0.462276	0.507369	0.677716	hypo	DST	inside intron
chr10	26623294	26623471	178	4	0.53705	0.651928	0.647721	0.801063	hypo	GAD2	downstream
chr2	65630130	65630287	158	4	0.573542	0.689236	0.800098	0.921502	hypo	SPRED2	inside intron
chr19	7863530	7863741	212	4	0.400425	0.547603	0.529442	0.631541	hypo	CLEC4GP1	downstream
chr3	43020395	43020481	87	3	0.285438	0.434536	0.236934	0.352908	hypo	FAM198A	promoter
chr2	219537450	219537616	167	3	0.35228	0.462147	0.317014	0.413764	hypo	STK36	overlaps
chr7	1066708	1066870	163	4	0.473338	0.618317	0.673762	0.798399	hypo	C7orf50	inside intron
chr6	142230595	142230836	242	4	0.571381	0.694679	0.625621	0.73681	hypo	NMBR	downstream
chr6	54712200	54712385	186	3	0.607345	0.444364	0.327586	0.195215	hyper	FAM83B	5'UTR
chr1	24882024	24882065	42	1	0.459818	0.345921	0.340343	0.229947	hyper	C1orf130	promoter
chr2	180260441	180260723	283	3	0.703796	0.558131	0.746164	0.61451	hyper	ZNF385B	downstream
chr12	132337357	132337407	51	3	0.598601	0.488345	0.42948	0.250347	hyper	MMP17	downstream
chr5	6412916	6413035	120	3	0.463449	0.619765	0.683091	0.802726	hypo	MED10	upstream
chr19	39521403	39521499	97	4	0.641596	0.784313	0.633355	0.76494	hypo	FBXO27	inside intron
chr17	78847196	78847285	90	3	0.850123	0.737709	0.605279	0.396689	hyper	RPTOR	inside intron
chr22	28840860	28840883	24	2	0.275218	0.371389	0.522583	0.630191	hypo	TTC28	inside intron
chr14	23397732	23397745	14	2	0.223033	0.333208	0.180212	0.354388	hypo	PRMT5	inside exon
chr19	13063857	13063883	27	2	0.247523	0.358988	0.547995	0.769746	hypo	RAD23A	inside exon
chr6	37424856	37425212	357	4	0.566867	0.671206	0.749917	0.867996	hypo	FTSJD2	inside intron
chr1	245878782	245878998	217	4	0.801383	0.686192	0.681603	0.579874	hyper	KIF26B	downstream
chr22	24640720	24640743	24	3	0.465339	0.695985	0.424045	0.569833	hypo	GGT5	5'UTR
chr16	15767071	15767169	99	4	0.250928	0.379716	0.340866	0.444028	hypo	NDE1	inside intron
chr19	11592321	11592372	52	1	0.18482	0.307275	0.162165	0.314758	hypo	ELAVL3	promoter
chr3	150643427	150643464	38	3	0.686845	0.577591	0.652275	0.537894	hyper	CLRN1	downstream
chr21	45237922	45238030	109	3	0.887907	0.741805	0.6959	0.59339	hyper	LOC284837	upstream
chr14	64806158	64806244	87	3	0.484324	0.347826	0.479191	0.329765	hyper	ESR2	promoter
chr4	184948878	184949025	148	3	0.882825	0.702266	0.465797	0.334709	hyper	STOX2	downstream
chr17	46656777	46657033	257	4	0.335204	0.708957	0.137776	0.281723	hypo	MIR10A	downstream
chr8	38964500	38964551	52	2	0.37324	0.485527	0.52825	0.643508	hypo	ADAM32	promoter
chr10	22542924	22542992	69	3	0.82517	0.626029	0.202503	0.0744837	hyper	COMMD3	upstream
chr2	229009647	229009871	225	3	0.637832	0.752616	0.690781	0.814688	hypo	SPHKAP	inside intron
chr20	17500435	17500564	130	4	0.571069	0.698567	0.650638	0.77343	hypo	BFSP1	inside intron
chr2	64368437	64368910	474	3	0.491651	0.339982	0.573874	0.426131	hyper	PELI1	5'UTR
chr14	24911116	24911137	22	1	0.15741	0.100493	0.284533	0.197612	hyper	SDR39U1	inside intron
chr1	51701179	51701337	159	2	0.130883	0.250543	0.16488	0.292034	hypo	RNF11	promoter
chr5	945373	945671	299	4	0.457207	0.591072	0.615471	0.727211	hypo	TRIP13	downstream
chr8	12958657	12958715	59	3	0.441836	0.552083	0.814407	0.931761	hypo	DLC1	inside intron
chr1	214613197	214613411	215	3	0.587566	0.395078	0.435375	0.329257	hyper	PTPN14	inside intron
chr18	57436596	57436929	334	3	0.531876	0.633131	0.666931	0.802567	hypo	CCBE1	upstream
chr21	44075439	44075589	151	2	0.703366	0.530617	0.702113	0.583461	hyper	PDE9A	inside intron
chr2	159316020	159316040	21	2	0.749992	0.83345	0.637971	0.775859	hypo	PKP4	5'UTR
chr12	113936279	113936568	290	3	0.431638	0.621923	0.646955	0.798924	hypo	LHX5	upstream
chr8	21050899	21051241	343	4	0.289062	0.472235	0.727651	0.843765	hypo	GFRA2	downstream
chr1	41845621	41845779	159	3	0.261513	0.370994	0.431619	0.53361	hypo	EDN2	downstream
chr17	77799986	77800017	32	3	0.88762	0.652471	0.689786	0.553221	hyper	CBX4	downstream
chr6	118676557	118676674	118	3	0.889474	0.730607	0.838656	0.736143	hyper	SLC35F1	downstream
chr17	414699	414740	42	4	0.46474	0.601352	0.705008	0.824916	hypo	VPS53	3'UTR
chr12	27353376	27353725	350	4	0.386082	0.55912	0.764697	0.865043	hypo	STK38L	upstream
chr19	46368265	46368272	8	2	0.21878	0.33619	0.46428	0.600751	hypo	FOXA3	inside intron
chr2	121107883	121107997	115	4	0.881739	0.625753	0.591238	0.465893	hyper	INHBB	3'UTR
chr1	45673094	45673183	90	3	0.430857	0.301562	0.562603	0.452553	hyper	ZSWIM5	promoter
chr1	7553052	7553088	37	3	0.910103	0.772426	0.846778	0.739951	hyper	CAMTA1	inside intron
chr14	63673151	63673655	505	4	0.442122	0.602139	0.660467	0.76674	hypo	RHOJ	inside intron
chr17	67578711	67578735	25	4	0.74305	0.654124	0.578068	0.460267	hyper	MAP2K6	downstream
chr19	14543481	14543563	83	4	0.296876	0.486739	0.257543	0.382961	hypo	PKN1	promoter
chr8	3101470	3101661	192	4	0.269374	0.386815	0.25968	0.37653	hypo	CSMD1	inside intron
chr16	12114923	12115078	156	4	0.88072	0.768378	0.843422	0.7265	hyper	RUNDC2A	inside intron
chr8	37961803	37961888	86	4	0.632415	0.783706	0.636195	0.737492	hypo	ASH2L	promoter
chr9	36488876	36489141	266	2	0.509579	0.612584	0.582094	0.688221	hypo	MELK	upstream
chr2	53680033	53680264	232	4	0.375696	0.492717	0.674395	0.779131	hypo	ASB3	downstream
chr19	48410227	48410286	60	3	0.802912	0.652679	0.766748	0.580189	hyper	SNAR-A13	promoter
chr6	28522806	28523069	264	2	0.45067	0.557603	0.533758	0.661408	hypo	SCAND3	downstream
chr7	5489801	5489953	153	4	0.65278	0.784785	0.620633	0.778924	hypo	FBXL18	downstream
chr1	235805151	235805286	136	2	0.809909	0.681991	0.650739	0.522124	hyper	GNG4	5'UTR
chr9	110981335	110981551	217	4	0.790967	0.689514	0.668591	0.564261	hyper	ACTL7B	downstream
chr1	30267273	30267284	12	2	0.631672	0.691818	0.636992	0.754384	hypo	PTPRU	downstream
chr20	47376439	47376456	18	2	0.643182	0.734818	0.556208	0.658126	hypo	PREX1	inside intron
chr2	149269503	149269616	114	3	0.601255	0.737402	0.517514	0.655026	hypo	MBD5	inside intron
chr15	73977936	73978180	245	3	0.199636	0.349913	0.51891	0.629062	hypo	CD276	5'UTR
chr22	48197989	48198128	140	4	0.812912	0.674433	0.554553	0.436525	hyper	TBC1D22A	downstream
[truncated: 328 more rows]
