# Supplementary material for: Altered DNA methylation pattern reveals epigenetic regulation of Hox genes in thoracic aortic dissection and serves as a biomarker in disease diagnosis
Source: Clin Epigenetics. 2021 Jun 8;13:124. doi: 10.1186/s13148-021-01110-9 (PMC8186232; doi:10.1186/s13148-021-01110-9)
Supplement: Supplementary file 4 — Additional file 4. Table S7. Tissue-derived differentially methylated regions (tDMRs) used for cfDNA classification. [file 13148_2021_1110_MOESM4_ESM.xlsx]

## Sheet: 50tDMRs_for_classification
Table S7. Tissue-derived differentially methylated regions (tDMRs) used for cfDNA classification.
Chromosome	Start (hg19)	End (hg19)	Number of CpGs	Length of DMR (bp)	t-statistics (area stat)	Mean Methylation level in TAD tissue	Mean Methylation level in control tissue	Mean Methylation level in TAD plasma	Mean Methylation level in control plasma	Fold-change in plasma	Gene Name	Description	Mean contribution to the model
chr17	1366620	1366970	6	351	10.1741	0.776795	0.665123	0.402381	0.025	16.0952	MYO1C	downstream	0.011
chr3	56950006	56950164	6	159	10.066	0.807862	0.707698	0.278571	0.0416667	6.68571	ARHGEF3	inside intron	0.005
chr11	119933486	119933639	5	154	8.17519	0.729015	0.624872	0.611905	0.940972	0.65029	TRIM29	downstream	0.024
chr2	157186266	157186446	9	181	-16.3208	0.445479	0.561973	0.406746	0.0787037	5.16807	NR4A2	inside exon	0.005
chr11	67044281	67044676	14	396	28.9999	0.555957	0.402572	0.250794	0.019697	12.7326	ADRBK1	inside intron	0.003
chr3	53454690	53454827	3	138	5.83702	0.873013	0.76536	0.730952	0.983333	0.743341	DCP1A	upstream	0.005
chr6	166245727	166245859	7	133	14.9856	0.826031	0.660599	0.267055	0.0178571	14.9551	C6orf176	downstream	0.003
chr12	107874381	107874477	4	97	8.43924	0.88538	0.740255	0.693452	0.9875	0.70223	BTBD11	inside intron	0.048
chr7	27148089	27148213	9	125	-16.6739	0.129887	0.258695	0.550265	0.909722	0.604871	HOXA3	inside exon	0.011
chr1	15104191	15104470	6	280	13.1477	0.736077	0.60652	0.363889	0.0166667	21.8333	KIAA1026	inside intron	0.045
chr19	35646631	35646975	3	345	5.17508	0.573246	0.458548	0.39144	0.0243056	16.105	FXYD5	inside intron	0.104
chr9	132460960	132461186	5	227	-14.3541	0.317691	0.507545	0.615714	0.864583	0.712151	PRRX2	inside intron	0.016
chr17	796611	796714	3	104	-5.36621	0.568854	0.733287	0.769841	1	0.769841	NXN	inside intron	0.01
chr4	107422740	107422955	4	216	-17.0706	0.487424	0.678442	0.830357	0.936161	0.886981	AIMP1	downstream	0.004
chr2	15731278	15731512	9	235	-23.4787	0.708338	0.83147	0.555877	0.895833	0.620514	DDX1	promoter	0.009
chr4	185189282	185189727	11	446	-20.6537	0.536957	0.64001	0.33424	0	NAN	ENPP6	upstream	0.021
chr17	46100599	46101413	22	815	-60.3793	0.0342218	0.192123	0.176786	0.0164474	10.7486	COPZ2	downstream	0.002
chr12	113645953	113646623	10	671	18.1359	0.682246	0.569732	0.239872	0.0833333	2.87846	IQCD	overlaps	0.005
chr7	30969430	30969673	4	244	-12.6299	0.442814	0.579653	0.811224	0.9375	0.865306	AQP1	downstream	0.003
chr2	152830967	152831245	4	279	-13.7024	0.51057	0.63287	0.516071	0.90625	0.569458	CACNB4	inside intron	0.027
chr17	70396314	70396513	3	200	4.97413	0.884616	0.767946	0.695238	0.958333	0.725466	SLC39A11	downstream	0.015
chr3	131081772	131081943	3	172	6.50433	0.928828	0.751405	0.774603	0.958333	0.808282	NUDT16P	5'UTR	0.005
chr22	19734837	19735459	6	623	14.8573	0.92123	0.794037	0.737374	0.96875	0.76116	TBX1	upstream	0.01
chr2	219197461	219198296	17	836	65.3909	0.720706	0.502615	0.349084	0.0842593	4.14297	PNKD	inside intron	0.037
chr7	27241279	27241603	3	325	5.11594	0.427749	0.32173	0.284921	0	NAN	HOXA13	promoter	0.01
chr15	102153047	102153284	7	238	12.211	0.732085	0.625677	0.752976	0.972917	0.773937	TM2D3	downstream	0.024
chr1	210099448	210099654	3	207	-6.93845	0.62765	0.752174	0.194331	0.111111	1.74898	SYT14	upstream	0.009
chr6	167384043	167384450	10	408	21.6552	0.899904	0.798492	0.774471	0.953993	0.81182	RNASET2	upstream	0.009
chr11	46367331	46367952	10	622	18.6823	0.860058	0.698016	0.43288	0.0375	11.5435	DGKZ	inside intron	0.017
chr9	135930501	135930676	9	176	16.2981	0.586178	0.470206	0.789286	0.963393	0.819277	GTF3C5	inside intron	0.005
chr4	95994337	95994433	3	97	-5.78428	0.514046	0.627966	0.762698	0.972222	0.78449	BMPR1B	5'UTR	0.009
chr14	95934205	95934399	6	195	-10.7653	0.664531	0.765329	0.695238	0.96875	0.717665	C14orf49	overlaps	0.008
chr1	30747994	30748268	3	275	6.5634	0.805741	0.695159	0.59127	0.972222	0.608163	MATN1	downstream	0.029
chr6	35981012	35981209	5	198	-9.79259	0.567057	0.678305	0.759524	0.958333	0.792547	SLC26A8	inside intron	0.009
chr18	77705503	77706092	13	590	37.7294	0.815753	0.691955	0.797297	0.929866	0.857432	PQLC1	inside intron	0.019
chr2	2911578	2911784	3	207	-6.01456	0.682298	0.809625	0.623016	1	0.623016	TSSC1	downstream	0.022
chr1	245847547	245848048	15	502	29.9578	0.893983	0.762327	0.775134	0.952472	0.813813	KIF26B	overlaps	0.022
chr8	144633632	144633742	5	111	-11.5963	0.683135	0.796735	0.842857	1	0.842857	GSDMD	promoter	0.002
chr15	25927562	25927699	3	138	-5.41624	0.526881	0.633631	0.626984	0.756944	0.828309	ATP10A	inside intron	0.004
chr6	41535161	41535499	3	339	-7.93394	0.590082	0.728673	0.744444	0.958333	0.776812	FOXP4	inside intron	0.024
chr6	15924360	15924842	11	483	-21.3048	0.541056	0.652971	0.717862	0.952273	0.753841	MYLIP	upstream	0.021
chr12	97655851	97656027	6	177	-10.9069	0.707431	0.819904	0.681349	0.952917	0.715014	RMST	upstream	0.068
chr2	230892847	230893234	16	388	-42.9371	0.693049	0.799705	0.788002	0.905091	0.870633	SLC16A14	downstream	0.01
chr13	97645495	97645695	7	201	13.0601	0.886062	0.707881	0.655102	0.96131	0.681468	OXGR1	5'UTR	0.049
chr9	130272319	130272501	10	183	-30.7015	0.44167	0.619776	0.73489	0.924519	0.794889	FAM129B	overlaps	0.013
chr5	179127557	179127727	5	171	12.9008	0.594162	0.474414	0.32381	0.125	2.59048	CANX	5'UTR	0.003
chr2	8685196	8685708	20	513	35.9146	0.890205	0.707367	0.194805	0.0961538	2.02597	ID2	upstream	0.003
chr10	81163196	81163687	10	492	18.6828	0.812966	0.6686	0.224242	0.0222222	10.0909	ZCCHC24	inside intron	0.043
chr14	104404920	104405232	8	313	13.2718	0.675169	0.564103	0.651063	0.979167	0.664915	TDRD9	inside intron	0.102
chr5	149790741	149790874	3	134	5.69284	0.369672	0.254486	0.285714	0.0347222	8.22857	CD74	inside intron	0.022
